# Supplementary material for: Diaqua­[N,N′-bis­(2-pyridylmethyl­ene)propane-1,3-diamine]manganese(II) dibromide–aqua­bromido[N,N′-bis­(2-pyridylmethyl­ene)propane-1,3-diamine]manganese(II) bromide–dibromido[N,N′-bis­(2-pyridylmethyl­ene)propane-1,3-diamine]manganese(II) (1/2/1)
Source: Acta Crystallogr Sect E Struct Rep Online. 2008 Dec 13;65(Pt 1):m64–5. doi: 10.1107/S1600536808041731 (PMC2967905; doi:10.1107/S1600536808041731)
Supplement: Supplementary file 2 [file e-65-00m64-Isup2.hkl]

# 
# h,k,l, Fc-squared, Fo-squared, sigma(Fo-squared) and status flag 
# 
data_I
_shelx_title ' Mn(pyltn)' 
_shelx_refln_list_code          4 
_shelx_F_calc_maximum      984.83 
_exptl_crystal_F_000      1912.00 
_reflns_d_resolution_high  0.7996 
 
loop_ 
 _symmetry_equiv_pos_as_xyz 
 'x, y, z' 
 '-x, y, -z' 
 'x+1/2, y+1/2, z' 
 '-x+1/2, y+1/2, -z' 
 
_cell_length_a    28.5585 
_cell_length_b     9.2318 
_cell_length_c    13.8990 
_cell_angle_alpha  90.000 
_cell_angle_beta   99.111 
_cell_angle_gamma  90.000 
 
_shelx_F_squared_multiplier     1.000 
 
loop_ 
 _refln_index_h 
 _refln_index_k 
 _refln_index_l 
 _refln_F_squared_calc 
 _refln_F_squared_meas 
 _refln_F_squared_sigma 
 _refln_observed_status 
  16 -10   0      395.57      325.27    205.34 o 
   7  -9   0      772.62      849.84    160.48 o 
   9  -9   0      228.08      350.29    139.77 o 
  11  -9   0      510.62      565.98    163.93 o 
  13  -9   0     1267.74     1288.99    233.81 o 
  15  -9   0     1539.84     1941.26    289.03 o 
  17  -9   0     1597.30     1798.90    305.42 o 
  19  -9   0      657.60      881.76    243.30 o 
  21  -9   0      306.45      274.36    224.32 o 
   4  -8   0     2560.98     2229.42    209.66 o 
   6  -8   0     1163.07     1270.88    194.13 o 
   8  -8   0      312.73      209.66    119.06 o 
  10  -8   0     3235.60     3430.41    287.31 o 
  12  -8   0       88.91       11.22    113.89 o 
  14  -8   0      394.03      315.78    163.93 o 
  16  -8   0      224.48      278.68    162.20 o 
  18  -8   0      368.02      401.19    191.54 o 
  20  -8   0      897.85     1068.98    258.83 o 
  22  -8   0      288.04      333.90    225.19 o 
  24  -8   0      190.23      400.33    233.81 o 
   3  -7   0     7024.34     6681.37    291.62 o 
   5  -7   0      883.40      850.70    167.38 o 
   7  -7   0     5755.56     5388.06    294.21 o 
   9  -7   0     7035.19     7174.88    346.84 o 
  11  -7   0     4667.85     4849.69    321.82 o 
  13  -7   0     1386.05     1687.60    230.36 o 
  15  -7   0      150.51      211.38    147.54 o 
  17  -7   0     1071.04     1446.02    252.79 o 
  19  -7   0     1293.94     1324.37    262.29 o 
  21  -7   0      317.23      358.05    197.58 o 
  23  -7   0      490.41      633.28    238.99 o 
  25  -7   0      328.83      473.67    232.09 o 
  27  -7   0      930.99      900.74    293.35 o 
   2  -6   0    24288.93    23388.24    479.71 o 
   4  -6   0    31056.37    33284.33    602.22 o 
   6  -6   0     1929.00     1803.21    175.14 o 
   8  -6   0      312.33      301.97    108.71 o 
  10  -6   0     3556.88     3836.78    262.29 o 
  12  -6   0     8739.93     8091.15    383.07 o 
  14  -6   0     8249.38     8258.43    267.75 o 
  16  -6   0      876.48     1019.94    132.04 o 
  18  -6   0      643.54      844.66    207.07 o 
  20  -6   0     1454.52     1432.22    264.87 o 
  22  -6   0      702.83      799.80    241.58 o 
  24  -6   0      470.77      666.93    238.13 o 
  26  -6   0      175.04      222.60    211.38 o 
  28  -6   0      188.26      161.34    204.48 o 
  30  -6   0     1120.23     1249.31    326.99 o 
   1  -5   0    21502.16    23331.30    434.84 o 
   3  -5   0    14244.19    14094.38    359.78 o 
   5  -5   0    51000.67    52285.34    735.09 o 
   7  -5   0    17318.43    17617.11    445.19 o 
   9  -5   0    25797.75    27789.29    598.77 o 
  11  -5   0     5439.23     5479.15    295.50 o 
  13  -5   0      531.17      530.52     85.74 o 
  15  -5   0      348.39      411.07     87.45 o 
  17  -5   0    12793.76    13852.79    804.11 o 
  19  -5   0     1181.17     1224.27    157.83 o 
  21  -5   0      259.16      307.15    175.14 o 
  23  -5   0      653.90      604.81    207.93 o 
  25  -5   0     1637.59     1555.59    299.38 o 
  27  -5   0      150.35      144.95    190.67 o 
  29  -5   0     1268.07     1637.56    328.72 o 
  31  -5   0       84.47      224.32    232.09 o 
   0  -4   0    29229.20    34273.08    487.47 o 
   2  -4   0    79703.59    86258.17    880.04 o 
   4  -4   0     2341.10     2688.42    158.75 o 
   6  -4   0     9927.55    10041.90    302.84 o 
   8  -4   0    25258.97    26830.87    356.73 o 
  10  -4   0     3913.34     3992.49    257.54 o 
  12  -4   0    14683.04    14747.52    296.86 o 
  14  -4   0     3109.84     2998.90    159.07 o 
  16  -4   0     1407.41     1857.93    219.58 o 
  18  -4   0     2111.08     2155.73    168.08 o 
  20  -4   0     2162.56     2077.40    173.71 o 
  22  -4   0     3547.16     3727.55    333.90 o 
  24  -4   0      679.38      668.65    199.30 o 
  26  -4   0      538.76      591.87    204.48 o 
  28  -4   0      161.73      107.85    169.97 o 
  30  -4   0      117.81       43.14    183.77 o 
  32  -4   0      253.34      383.07    232.09 o 
   1  -3   0     3096.14     3754.82    144.95 o 
   3  -3   0     1974.31     1869.64    114.75 o 
   5  -3   0     7877.03     7933.89    158.64 o 
   7  -3   0     2593.81     2506.16    104.27 o 
   9  -3   0    32742.97    34909.53    511.20 o 
  11  -3   0     6596.02     6568.09    235.54 o 
  13  -3   0     1143.60      916.72    103.35 o 
  15  -3   0    23537.50    25298.88    513.35 o 
  17  -3   0     2599.40     2630.91    387.82 o 
  19  -3   0     9497.51     9951.48    721.28 o 
  21  -3   0     2704.96     2637.05    251.07 o 
  23  -3   0      933.83      984.90    149.44 o 
  25  -3   0       77.97       90.59    143.22 o 
  27  -3   0      788.47      927.49    242.44 o 
  29  -3   0      494.35      474.53    204.48 o 
  31  -3   0      140.04      -31.06    163.93 o 
  33  -3   0      308.38      416.72    238.99 o 
   0  -2   0    36329.84    42152.85    430.53 o 
   2  -2   0    52928.05    60645.68    582.38 o 
   4  -2   0    45982.98    48844.59    369.38 o 
   6  -2   0    11799.02    11392.20    174.55 o 
   8  -2   0    21694.69    23188.41    681.17 o 
  10  -2   0    17318.05    18444.81    288.66 o 
  12  -2   0     4058.25     4012.74    213.11 o 
  14  -2   0    12721.69    13546.73   1069.85 o 
  16  -2   0     1347.20     1724.69    140.28 o 
  18  -2   0     6761.48     6194.50    243.18 o 
  20  -2   0     1216.63     1389.58    158.85 o 
  22  -2   0     1682.74     1677.14    175.50 o 
  24  -2   0      353.63      324.48    112.86 o 
  26  -2   0      250.64      427.81    124.67 o 
  28  -2   0      177.49      337.35    181.18 o 
  30  -2   0       23.95        6.90    159.61 o 
  32  -2   0     1124.54     1414.96    305.42 o 
  34  -2   0      125.03      176.87    203.62 o 
   1  -1   0    13317.29    14254.85    188.09 o 
   3  -1   0    32320.10    31947.28    243.18 o 
   5  -1   0    59295.47    61573.11    429.57 o 
   7  -1   0   111242.32   110044.25   1220.40 o 
   9  -1   0    17708.04    19028.10   1004.28 o 
  11  -1   0    58803.93    56998.38   2205.70 o 
  13  -1   0    21548.46    20283.32    841.64 o 
  15  -1   0      916.17      786.95    105.82 o 
  17  -1   0    10746.62     9668.70    570.30 o 
  19  -1   0     1281.37     1259.08    145.16 o 
  21  -1   0     1417.36     1478.31    185.50 o 
  23  -1   0     2597.62     2598.44    203.44 o 
  25  -1   0      697.38      712.07    135.98 o 
  27  -1   0     4277.17     4723.24    283.88 o 
  29  -1   0     1107.83     1250.75    249.34 o 
  31  -1   0     2268.09     2321.74    332.17 o 
  33  -1   0       77.70      140.63    180.32 o 
  35  -1   0      877.36     1087.97    299.38 o 
   2   0   0       10.11       95.01     13.47 o 
   4   0   0    46313.54    46191.11   1516.77 o 
   6   0   0       29.02      117.87     32.79 o 
   8   0   0    11660.46     9534.12    342.52 o 
  10   0   0     3663.01     3295.20    282.99 o 
  12   0   0    14523.45    14118.06    400.33 o 
  14   0   0    16809.52    16178.32    337.29 o 
  16   0   0      933.34     1196.73     79.85 o 
  18   0   0     3718.68     3436.54    197.99 o 
  20   0   0    10280.86    10988.37    502.14 o 
  22   0   0     4498.10     4450.19    242.77 o 
  24   0   0     2313.68     2163.60    197.38 o 
  26   0   0      326.62      337.46    119.28 o 
  28   0   0       26.50      137.70    112.50 o 
  30   0   0     1412.75     1576.31    192.74 o 
  32   0   0       18.00       61.05    118.65 o 
  34   0   0     1706.01     2151.77    338.21 o 
   1   1   0    15308.84    16127.35    247.96 o 
   3   1   0    29643.46    31075.50    538.93 o 
   5   1   0    60564.16    62108.24    351.99 o 
   7   1   0   112824.90   113343.74    587.70 o 
   9   1   0    18119.24    18756.75    490.48 o 
  11   1   0    60192.03    59184.32    471.64 o 
  13   1   0    21255.97    20481.38    485.46 o 
  15   1   0     1255.04     1004.93    119.46 o 
  17   1   0    11387.85    10553.56    698.42 o 
  19   1   0      965.84      890.08     90.34 o 
  21   1   0     1565.71     1214.79    147.71 o 
  23   1   0     2821.67     2818.32    292.48 o 
  25   1   0      886.67      998.62    152.56 o 
  27   1   0     4094.17     3948.42    255.08 o 
  29   1   0     1253.07     1336.39    187.66 o 
  31   1   0     2241.75     2553.73    241.03 o 
  33   1   0       86.66        2.03    116.41 o 
  35   1   0      744.02      562.53    244.17 o 
   2   2   0    50972.66    57323.33    395.17 o 
   4   2   0    48390.91    50001.48    551.53 o 
   6   2   0    10622.78    10691.40    420.59 o 
   8   2   0    20945.18    21860.60    175.72 o 
  10   2   0    20833.04    20736.96    338.58 o 
  12   2   0     3200.45     3231.79    118.87 o 
  14   2   0    12735.63    13338.67    240.35 o 
  16   2   0     1464.77     1803.15    115.01 o 
  18   2   0     7008.84     6038.60    194.13 o 
  20   2   0     1484.36     1578.37    163.80 o 
  22   2   0     1749.84     1790.58    175.50 o 
  24   2   0      239.66      346.57    114.52 o 
  26   2   0      195.75      297.98    120.50 o 
  28   2   0      242.66      501.96    138.48 o 
  30   2   0        0.50       -6.92    109.02 o 
  32   2   0     1070.03     1303.62    200.67 o 
  34   2   0      151.94      215.28    142.41 o 
   1   3   0     2980.38     3682.62     98.83 o 
   3   3   0     1616.83     1706.59     80.85 o 
   5   3   0     7227.42     7391.39    158.54 o 
   7   3   0     3773.37     3682.69    103.18 o 
   9   3   0    31714.39    33720.21    531.54 o 
  11   3   0     7633.77     7677.40    129.51 o 
  13   3   0     1061.33      946.20     86.60 o 
  15   3   0    22898.44    21995.46    561.94 o 
  17   3   0     3423.40     3253.45    143.00 o 
  19   3   0     8817.44     8573.92    233.11 o 
  21   3   0     2770.25     2664.32    150.50 o 
  23   3   0      780.12      766.91    106.30 o 
  25   3   0       52.40       60.61    101.53 o 
  27   3   0      918.69     1169.12    203.18 o 
  29   3   0      443.16      484.32    147.62 o 
  31   3   0      168.57      166.23    125.79 o 
  33   3   0      372.63      475.04    154.69 o 
   2   4   0    77793.25    85912.59    512.43 o 
   4   4   0     2102.22     2363.46    113.91 o 
   6   4   0     9588.70     9969.91    210.18 o 
   8   4   0    25167.96    27159.36    582.04 o 
  10   4   0     4578.09     4371.96    189.07 o 
  12   4   0    14300.78    14131.28    214.51 o 
  14   4   0     3815.25     3442.81    213.45 o 
  16   4   0     1393.01     1575.66    132.94 o 
  18   4   0     2268.94     2236.26    134.83 o 
  20   4   0     2044.85     1617.89    126.70 o 
  22   4   0     3351.51     3409.87    235.20 o 
  24   4   0      530.21      561.06    139.04 o 
  26   4   0      475.36      562.00    145.95 o 
  28   4   0      233.79      212.10    126.77 o 
  30   4   0       51.07      129.29    129.18 o 
  32   4   0      282.15      239.85    197.58 o 
   1   5   0    23345.54    25928.85    276.81 o 
   3   5   0    15527.96    15731.04    278.34 o 
   5   5   0    49037.57    53914.49    544.88 o 
   7   5   0    19011.67    19881.22    692.60 o 
   9   5   0    25166.91    27881.25    687.88 o 
  11   5   0     5541.89     5963.13    181.49 o 
  13   5   0      250.79      202.73     57.94 o 
  15   5   0      299.90      348.90     73.22 o 
  17   5   0    12807.97    12315.63    268.67 o 
  19   5   0     1250.45     1114.90    117.30 o 
  21   5   0      760.57      685.26    136.15 o 
  23   5   0      698.65      837.49    152.95 o 
  25   5   0     1685.53     1973.18    321.82 o 
  27   5   0      160.13      320.09    222.60 o 
  29   5   0     1117.64     1183.73    288.17 o 
  31   5   0       67.04       -2.59    186.36 o 
   0   6   0    74163.61    77034.71    547.23 o 
   2   6   0    24480.89    24991.04    298.89 o 
   4   6   0    30541.89    34553.49    463.90 o 
   6   6   0     2179.85     2311.48    148.51 o 
   8   6   0      240.62      251.79     58.70 o 
  10   6   0     4870.12     5312.53    192.49 o 
  12   6   0     8923.22     9075.94    224.46 o 
  14   6   0     7828.45     8093.15    221.83 o 
  16   6   0      572.10      623.99     87.95 o 
  18   6   0      559.69      656.58    209.66 o 
  20   6   0     1678.52     1563.36    270.05 o 
  22   6   0      327.39      337.35    201.03 o 
  24   6   0      495.67      375.31    220.01 o 
  26   6   0      132.87      162.34    134.50 o 
  28   6   0      198.84      225.19    208.79 o 
  30   6   0     1088.51     1161.30    324.41 o 
   1   7   0     1221.35     1105.54     65.13 o 
   3   7   0     6998.26     6766.05    222.66 o 
   5   7   0      920.76      971.14    120.99 o 
   7   7   0     6077.84     7096.84    377.47 o 
   9   7   0     6770.82     7491.59    310.11 o 
  11   7   0     4710.18     4954.08    377.03 o 
  13   7   0     1898.79     2029.01    279.54 o 
  15   7   0      392.35      245.03    169.97 o 
  17   7   0     1076.34     1277.78    256.25 o 
  19   7   0     1309.00     1264.84    263.15 o 
  21   7   0      295.96      348.56    206.20 o 
  23   7   0      379.67      333.90    205.34 o 
  25   7   0      372.66      531.14    181.49 o 
  27   7   0      903.96      830.86    284.72 o 
   0   8   0     5655.42     5706.60    170.64 o 
   2   8   0      840.55      782.34     66.56 o 
   4   8   0     2360.50     2495.16    257.97 o 
   6   8   0     1152.19     1458.96    227.77 o 
   8   8   0      375.07      340.84     95.35 o 
  10   8   0     3163.27     3295.96    326.56 o 
  12   8   0      144.20      144.08    160.48 o 
  14   8   0      365.13      508.18    199.30 o 
  16   8   0      286.66      293.35    193.26 o 
  18   8   0      403.70      335.62    213.97 o 
  20   8   0      932.82      874.00    264.01 o 
  22   8   0      310.16      396.88    213.97 o 
  24   8   0      208.66      235.03    165.93 o 
   1   9   0      570.08      482.42    110.72 o 
   3   9   0     1275.55     1132.28    141.94 o 
   5   9   0       37.01        9.33     80.15 o 
   7   9   0      787.83      749.76    199.30 o 
   9   9   0      243.33      163.07    157.03 o 
  11   9   0      556.54      271.78    194.99 o 
  13   9   0     1364.74     1336.45    272.64 o 
  15   9   0     1511.82     2082.75    320.09 o 
  17   9   0     1598.49     1778.19    329.58 o 
  19   9   0      646.63     1018.94    301.97 o 
  21   9   0      313.49      207.07    220.87 o 
   0  10   0     4183.75     3585.71    309.74 o 
   2  10   0     1670.78     1792.42    177.50 o 
   4  10   0      326.71      296.80    165.65 o 
   6  10   0      841.07     1099.18    231.23 o 
   8  10   0     1389.72     1665.17    288.17 o 
  10  10   0      228.86      316.64    188.95 o 
  12  10   0     1763.21     1626.34    306.29 o 
  14  10   0       58.75      154.44    196.71 o 
  16  10   0      470.25      300.25    220.01 o 
   1  11   0     1147.58     1182.17    152.52 o 
   3  11   0        7.08       25.99     95.30 o 
   5  11   0     2879.56     3025.77    346.84 o 
   7  11   0      207.55      180.32    183.77 o 
   9  11   0      760.09      821.37    254.52 o 
   8 -10   1      400.16      455.55    157.03 o 
  10 -10   1      204.23      220.01    149.26 o 
  12 -10   1      182.92      328.72    176.87 o 
  14 -10   1       84.83      -94.91    140.63 o 
  16 -10   1      132.73      278.68    201.89 o 
 -21  -9   1      100.12      135.46    189.81 o 
 -19  -9   1      545.04      692.81    233.81 o 
 -17  -9   1      341.07      315.78    176.01 o 
 -15  -9   1     1298.26     1477.08    257.11 o 
 -13  -9   1       27.96       87.14    140.63 o 
 -11  -9   1      524.05      649.67    177.73 o 
   7  -9   1       41.28       33.65    110.44 o 
   9  -9   1     1149.99     1407.19    234.68 o 
  11  -9   1      558.60      549.59    173.42 o 
  13  -9   1       85.73      273.50    162.20 o 
  15  -9   1      180.28      235.54    176.01 o 
  17  -9   1      749.66      841.21    235.54 o 
  19  -9   1       20.61       38.83    163.07 o 
  21  -9   1      293.08      352.88    222.60 o 
 -24  -8   1      320.88      149.26    208.79 o 
 -22  -8   1      591.64     1050.87    264.01 o 
 -20  -8   1      337.03      440.02    207.07 o 
 -18  -8   1      120.75      186.36    170.83 o 
 -16  -8   1      235.40      547.87    183.77 o 
 -14  -8   1     7068.15     7979.85    450.37 o 
 -12  -8   1     2866.03     3051.65    282.99 o 
 -10  -8   1    23677.95    25814.38    678.15 o 
  -8  -8   1       44.49      -25.02    102.67 o 
  -6  -8   1     2383.90     2335.55    221.73 o 
  -4  -8   1     2823.49     3028.36    232.09 o 
   4  -8   1     5913.20     5640.86    303.70 o 
   6  -8   1       20.38        6.90     96.63 o 
   8  -8   1      209.82      149.26    115.61 o 
  10  -8   1     2592.01     2990.40    282.13 o 
  12  -8   1     1358.01     1805.80    251.07 o 
  14  -8   1     5512.11     6201.66    405.51 o 
  16  -8   1      417.04      465.90    198.44 o 
  18  -8   1      534.82      539.24    195.85 o 
  20  -8   1     1538.31     2096.56    314.91 o 
  22  -8   1        4.67       56.08    192.40 o 
  24  -8   1     1527.13     2241.50    364.96 o 
 -27  -7   1      872.72      723.87    274.36 o 
 -25  -7   1      396.39      544.41    247.62 o 
 -23  -7   1      876.12      940.43    267.46 o 
 -21  -7   1     1300.06     1527.98    282.13 o 
 -19  -7   1      125.99      131.14    157.89 o 
 -17  -7   1     4986.82     4584.81    369.27 o 
 -15  -7   1      206.90      240.72    144.08 o 
 -13  -7   1     4755.22     4964.44    333.90 o 
 -11  -7   1     5140.07     4667.64    294.21 o 
  -9  -7   1     3643.82     2974.87    232.09 o 
  -7  -7   1    17703.83    17586.05    487.47 o 
  -5  -7   1    10108.85     9743.38    340.80 o 
  -3  -7   1    12200.03    11581.10    358.05 o 
   3  -7   1    14070.75    14664.67    441.74 o 
   5  -7   1     1257.51     1205.30    180.32 o 
   7  -7   1     7012.72     6803.02    339.07 o 
   9  -7   1       24.83       67.30     98.36 o 
  11  -7   1      730.23      792.03    163.07 o 
  13  -7   1     2616.89     2520.18    272.64 o 
  15  -7   1      432.41      597.91    178.60 o 
  17  -7   1     2381.05     2639.24    305.42 o 
  19  -7   1      728.11      892.11    229.50 o 
  21  -7   1      675.42      653.12    225.19 o 
  23  -7   1      186.36      244.17    199.30 o 
  25  -7   1      118.00      113.02    193.26 o 
  27  -7   1      441.07      574.61    259.70 o 
 -30  -6   1      218.81      193.26    232.95 o 
 -28  -6   1      606.78      533.20    260.56 o 
 -26  -6   1      222.23      364.09    238.13 o 
 -24  -6   1     2429.00     3003.34    381.35 o 
 -22  -6   1     2482.48     2240.64    302.84 o 
 -20  -6   1     4550.53     4734.94    388.25 o 
 -18  -6   1     7243.54     7655.45    470.22 o 
 -16  -6   1     3175.21     3475.28    306.29 o 
 -14  -6   1     2078.47     2085.34    238.99 o 
 -12  -6   1     6881.40     7023.03    363.23 o 
 -10  -6   1     2436.85     2792.82    235.54 o 
  -8  -6   1     5021.39     4713.37    251.07 o 
  -6  -6   1      814.42      954.23    137.18 o 
  -4  -6   1     2897.21     3001.61    196.71 o 
  -2  -6   1     2594.24     2468.41    167.38 o 
   2  -6   1     1159.58      902.47    146.67 o 
   4  -6   1      811.79      753.21    129.42 o 
   6  -6   1     1881.25     1697.95    177.73 o 
   8  -6   1     2229.88     2287.23    207.93 o 
  10  -6   1     9634.41    10204.10    404.64 o 
  12  -6   1     1231.35     1230.76    134.02 o 
  14  -6   1    11012.11    11796.46    327.95 o 
  16  -6   1      130.35       83.79     80.89 o 
  18  -6   1      843.17      628.49    121.45 o 
  20  -6   1      161.39      -18.98    148.40 o 
  22  -6   1     1243.13     1363.19    270.91 o 
  24  -6   1      255.41      453.82    220.01 o 
  26  -6   1      594.29      613.44    245.03 o 
  28  -6   1      216.08      181.18    211.38 o 
 -31  -5   1      310.43      387.39    250.21 o 
 -29  -5   1      171.12       75.06    185.50 o 
 -27  -5   1      529.73      465.04    221.73 o 
 -25  -5   1     1621.23     1611.67    297.66 o 
 -23  -5   1     2827.81     2561.59    326.13 o 
 -21  -5   1     2146.54     2072.40    276.09 o 
 -19  -5   1      898.62     1022.39    214.83 o 
 -17  -5   1       11.19       30.20    118.20 o 
 -15  -5   1     4324.26     4801.36    225.19 o 
 -13  -5   1      885.21      908.42    102.82 o 
 -11  -5   1     4058.82     4010.20    258.83 o 
  -9  -5   1    10621.68    11294.66    374.45 o 
  -7  -5   1    11499.98    11994.37    355.47 o 
  -5  -5   1    28980.31    30730.50    540.96 o 
  -3  -5   1    13004.39    12979.67    322.68 o 
  -1  -5   1    12720.74    12593.14    298.52 o 
   1  -5   1    10874.52    12423.17    338.21 o 
   3  -5   1     1099.46     1032.75    132.01 o 
   5  -5   1    17315.23    17762.92    435.70 o 
   7  -5   1     1700.18     1677.24    164.79 o 
   9  -5   1     3208.48     3479.88    162.34 o 
  11  -5   1      934.28      869.58    107.73 o 
  13  -5   1     2410.42     2161.50    150.24 o 
  15  -5   1      337.57      333.48     92.13 o 
  17  -5   1     1134.33     1044.98    138.48 o 
  19  -5   1      670.67      553.70    121.18 o 
  21  -5   1      988.30     1127.73    153.84 o 
  23  -5   1      858.04      916.27    230.36 o 
  25  -5   1      151.88      133.73    188.95 o 
  27  -5   1     1325.61     1349.39    289.89 o 
  29  -5   1      356.06      512.49    243.30 o 
  31  -5   1      424.77      435.70    254.52 o 
 -32  -4   1      538.79      413.27    250.21 o 
 -30  -4   1      617.16      622.06    252.79 o 
 -28  -4   1      284.31      238.13    199.30 o 
 -26  -4   1       62.32       26.75    160.48 o 
 -24  -4   1     1080.48      962.00    226.91 o 
 -22  -4   1     2167.18     2050.83    281.27 o 
 -20  -4   1      372.98      430.53    165.65 o 
 -18  -4   1     5546.73     5766.81    231.34 o 
 -16  -4   1    10963.23    11579.22    462.45 o 
 -14  -4   1      636.22      711.59     93.85 o 
 -12  -4   1    59557.33    60772.01    584.80 o 
 -10  -4   1     4302.05     4577.31    152.28 o 
  -8  -4   1    38251.37    40914.77    652.26 o 
  -6  -4   1     3115.82     3422.65    179.46 o 
  -4  -4   1     2250.86     2647.87    152.71 o 
  -2  -4   1     7450.18     7273.24    211.38 o 
   0  -4   1     7168.04     7785.56    267.89 o 
   2  -4   1    41975.81    44107.91    606.53 o 
   4  -4   1     3850.31     4425.20    201.89 o 
   6  -4   1    18720.34    18488.80    291.90 o 
   8  -4   1     4054.20     3859.33    150.51 o 
  10  -4   1      674.94      681.11     87.54 o 
  12  -4   1     1814.77     1681.76    131.88 o 
  14  -4   1     9631.56    10466.82    285.18 o 
  16  -4   1      472.87      506.71     98.02 o 
  18  -4   1     1045.11     1218.90    153.54 o 
  20  -4   1     1185.42     1414.08    171.38 o 
  22  -4   1     6883.90     8159.54    995.22 o 
  24  -4   1     1572.65     1805.57    447.35 o 
  26  -4   1     6125.65     5924.71    449.51 o 
  28  -4   1      217.85      217.42    200.16 o 
  30  -4   1      891.51     1056.04    280.40 o 
  32  -4   1      249.04      295.93    231.23 o 
 -33  -3   1       15.51      -25.02    202.75 o 
 -31  -3   1       61.48      179.46    204.48 o 
 -29  -3   1       89.15       -3.45    169.10 o 
 -27  -3   1      338.56      386.53    201.89 o 
 -25  -3   1      532.20      579.79    208.79 o 
 -23  -3   1     1992.64     2170.75    293.35 o 
 -21  -3   1     1040.64     1138.94    140.62 o 
 -19  -3   1     8113.80     7546.45    669.52 o 
 -17  -3   1     5308.03     5910.83    507.31 o 
 -15  -3   1     7418.31     7100.17    813.60 o 
 -13  -3   1     1155.09     1180.43    102.41 o 
 -11  -3   1      396.02      415.36     57.48 o 
  -9  -3   1   127162.30   133996.61   2945.53 o 
  -7  -3   1    31690.74    33748.48    908.51 o 
  -5  -3   1   263195.81   242400.70   1770.43 o 
  -3  -3   1    28931.27    32294.72    424.49 o 
  -1  -3   1   119298.73   130589.54   1007.73 o 
   1  -3   1      681.82      782.54     94.91 o 
   3  -3   1     3234.27     3366.85    168.67 o 
   5  -3   1     8474.80     8461.59    184.63 o 
   7  -3   1     8637.18     8742.23    192.75 o 
   9  -3   1    12911.80    13385.62    249.63 o 
  11  -3   1      229.80      298.75     61.81 o 
  13  -3   1      450.40      658.32    121.65 o 
  15  -3   1     8939.18     8359.40    399.47 o 
  17  -3   1     2977.51     2908.38    272.64 o 
  19  -3   1     5887.47     5913.13    258.39 o 
  21  -3   1      527.95      576.33    117.06 o 
  23  -3   1     1956.93     1617.58    183.39 o 
  25  -3   1     4273.45     3984.15    257.52 o 
  27  -3   1      718.98     1020.98    172.57 o 
  29  -3   1     6600.87     6815.96    495.24 o 
  31  -3   1       61.07       -5.18    176.01 o 
  33  -3   1     1360.64     1562.49    314.05 o 
 -34  -2   1      641.53      567.71    251.07 o 
 -32  -2   1      198.36      181.18    194.99 o 
 -30  -2   1     1170.17     1302.80    271.78 o 
 -28  -2   1      209.88      279.54    194.13 o 
 -26  -2   1      133.29      100.08    157.89 o 
 -24  -2   1     1681.45     1991.19    193.97 o 
 -22  -2   1    13594.87    13359.72    583.67 o 
 -20  -2   1     2976.49     2788.35    179.47 o 
 -18  -2   1     1055.32      826.08    116.83 o 
 -16  -2   1    18188.32    18901.50   1121.61 o 
 -14  -2   1    58907.38    64631.82   3154.32 o 
 -12  -2   1    54170.39    54090.64    536.71 o 
 -10  -2   1    64356.07    66529.80   1776.47 o 
  -8  -2   1    94698.15   101504.27    898.58 o 
  -6  -2   1    38013.13    38032.00    650.11 o 
  -4  -2   1    10451.13    10794.24    228.64 o 
  -2  -2   1    23303.79    26172.44    321.82 o 
   0  -2   1    63583.53    69935.45    653.13 o 
   2  -2   1    38811.84    41200.49    373.58 o 
   4  -2   1    53187.50    56254.94    712.23 o 
   6  -2   1    20381.08    19704.23    435.27 o 
   8  -2   1     5375.46     4664.07    139.09 o 
  10  -2   1     9386.09    10411.24    228.84 o 
  12  -2   1    20550.95    19638.52    804.11 o 
  14  -2   1     8312.60     8867.10    547.43 o 
  16  -2   1     9642.79     9859.89    438.72 o 
  18  -2   1     1160.32      914.69    309.74 o 
  20  -2   1     5709.66     5404.92    308.01 o 
  22  -2   1     6118.76     6900.54    604.38 o 
  24  -2   1     5295.34     5226.96    277.27 o 
  26  -2   1     2752.20     2991.75    233.31 o 
  28  -2   1     3533.12     3167.47    252.04 o 
  30  -2   1     1396.47     1110.40    253.66 o 
  32  -2   1      186.75      300.25    205.34 o 
  34  -2   1      132.74      215.70    212.24 o 
 -35  -1   1       31.90       15.53    190.67 o 
 -33  -1   1      168.16      196.71    199.30 o 
 -31  -1   1      122.12      168.24    183.77 o 
 -29  -1   1      445.40      289.89    182.05 o 
 -27  -1   1     2349.10     2426.89    214.10 o 
 -25  -1   1     1465.27     1381.65    212.68 o 
 -23  -1   1     4861.45     4876.35    254.86 o 
 -21  -1   1      471.94      574.30    114.90 o 
 -19  -1   1    10088.87    10373.16    660.89 o 
 -17  -1   1     4205.81     4190.62    204.80 o 
 -15  -1   1     6249.61     6019.02    223.03 o 
 -13  -1   1    16234.80    15800.44    466.76 o 
 -11  -1   1    15211.12    15421.19    283.32 o 
  -9  -1   1    15063.95    14803.74    471.94 o 
  -7  -1   1   142604.03   145707.16   2113.81 o 
  -5  -1   1    14207.04    15099.44    476.69 o 
  -3  -1   1    34000.73    38214.13    395.57 o 
  -1  -1   1    51514.82    51220.20    440.02 o 
   1  -1   1    23453.49    25412.46    601.91 o 
   3  -1   1    30827.23    32299.76    645.90 o 
   5  -1   1   108832.35   106414.66   1194.89 o 
   7  -1   1     7739.91     8652.40    114.16 o 
   9  -1   1    28102.58    29559.93    737.94 o 
  11  -1   1      404.19      442.10     67.59 o 
  13  -1   1     8563.97     8225.53    240.06 o 
  15  -1   1     3664.40     3750.98    183.61 o 
  17  -1   1     2860.21     2867.42    179.33 o 
  19  -1   1     1302.82      929.68    128.12 o 
  21  -1   1     2028.75     1716.36    165.21 o 
  23  -1   1     2321.39     2439.36    251.50 o 
  25  -1   1     1057.10     1214.91    167.28 o 
  27  -1   1     4099.43     4518.22    476.25 o 
  29  -1   1      411.89      608.68    186.36 o 
  31  -1   1     3608.49     3788.88    281.20 o 
  33  -1   1      651.41      915.41    260.56 o 
 -34   0   1       51.81      128.55    183.77 o 
 -32   0   1      887.55     1042.24    261.42 o 
 -30   0   1      727.64      850.43    159.81 o 
 -28   0   1      190.20      295.88    126.59 o 
 -26   0   1     2589.68     2805.45    327.86 o 
 -24   0   1     5710.33     5927.26    285.39 o 
 -22   0   1     1714.05     1769.70    175.94 o 
 -20   0   1    32862.64    33443.72   3404.53 o 
 -18   0   1    15338.36    15098.20    433.98 o 
 -16   0   1    10176.91    10050.57    278.61 o 
 -14   0   1    47535.17    49131.90    585.73 o 
 -12   0   1      175.24      310.96     65.33 o 
 -10   0   1    10560.47     9991.14    219.65 o 
  -8   0   1     1948.72     1874.25     60.53 o 
  -6   0   1     1002.89     1011.92     40.09 o 
  -4   0   1        4.46        1.47      9.11 o 
  -2   0   1       12.57       30.99      8.44 o 
   0   0   1     1435.36     1122.13     60.02 o 
   2   0   1      111.11      101.49     12.28 o 
   4   0   1     1821.26     2145.65     54.28 o 
   6   0   1       12.49       44.79     19.81 o 
   8   0   1       59.29       50.61     25.25 o 
  10   0   1    21877.88    20898.84    360.01 o 
  12   0   1     5295.53     5361.96    126.23 o 
  14   0   1    23189.63    24638.42    568.59 o 
  16   0   1     5568.33     6055.86    156.59 o 
  18   0   1       76.17      108.47     76.87 o 
  20   0   1     2044.77     2022.36    263.15 o 
  22   0   1     2978.91     3207.62    210.84 o 
  24   0   1     1616.61     1631.61    257.54 o 
  26   0   1      425.14      348.90    116.44 o 
  28   0   1     3627.35     3785.96    260.98 o 
  30   0   1      243.97      381.68    138.35 o 
  32   0   1      561.31      533.99    154.15 o 
  34   0   1       32.08        2.98    116.48 o 
 -35   1   1       14.99       45.73    192.40 o 
 -33   1   1      204.71      260.12    134.81 o 
 -31   1   1      151.78      199.96    128.41 o 
 -29   1   1      268.99      310.16    133.95 o 
 -27   1   1     2124.09     2274.52    216.88 o 
 -25   1   1     1086.78      920.21    143.36 o 
 -23   1   1     4969.74     4713.26    243.11 o 
 -21   1   1      631.14      732.78    119.81 o 
 -19   1   1    11002.46    11061.68    391.27 o 
 -17   1   1     3922.77     3754.81    227.34 o 
 -15   1   1     6382.64     6201.74    180.56 o 
 -13   1   1    16430.48    16170.57    254.19 o 
 -11   1   1    13672.62    13758.30    347.64 o 
  -9   1   1    14200.63    13048.41    229.14 o 
  -7   1   1   139945.09   139500.22   2193.37 o 
  -5   1   1    12592.85    13721.89    146.52 o 
  -3   1   1    37342.20    40714.86    563.75 o 
  -1   1   1    48236.91    52443.68   1506.83 o 
   1   1   1    22842.70    24017.91    218.45 o 
   3   1   1    32921.43    32210.42    480.44 o 
   5   1   1   108129.76   104196.16   1691.36 o 
   7   1   1     7077.72     7574.26    109.81 o 
   9   1   1    27471.75    27625.38    359.39 o 
  11   1   1      446.60      461.74     51.07 o 
  13   1   1     9870.46     9263.62    260.72 o 
  15   1   1     3030.28     3296.34    125.77 o 
  17   1   1     2826.80     2963.53    127.77 o 
  19   1   1     1342.40     1250.98    101.32 o 
  21   1   1     1528.41     1627.13    168.11 o 
  23   1   1     1976.01     2009.99    185.10 o 
  25   1   1     1223.85     1365.31    173.41 o 
  27   1   1     4583.70     5056.42    288.28 o 
  29   1   1      335.25      457.35    143.05 o 
  31   1   1     3619.99     3846.46    279.78 o 
  33   1   1      641.77      841.88    171.09 o 
 -34   2   1      508.60      794.86    180.55 o 
 -32   2   1      212.60      372.44    147.90 o 
 -30   2   1     1225.24     1264.61    184.42 o 
 -28   2   1      305.84      380.06    131.93 o 
 -26   2   1      287.27      327.85    114.99 o 
 -24   2   1     1806.17     1887.68    185.50 o 
 -22   2   1    13465.60    13052.56    386.09 o 
 -20   2   1     2907.74     2875.01    185.31 o 
 -18   2   1      684.18      537.20     78.74 o 
 -16   2   1    17909.68    18135.49    297.89 o 
 -14   2   1    57468.54    58278.16   1140.86 o 
 -12   2   1    55231.54    53025.89    443.14 o 
 -10   2   1    62359.08    62662.98    593.86 o 
  -8   2   1    97514.24    99501.95    483.18 o 
  -6   2   1    38617.76    38838.72    410.08 o 
  -4   2   1     9399.33     9612.64    108.56 o 
  -2   2   1    26528.96    28524.73   1464.14 o 
   0   2   1    64717.55    71352.78    653.99 o 
   2   2   1    40637.03    43278.90    427.08 o 
   4   2   1    51886.25    53790.96    922.05 o 
   6   2   1    21303.44    20636.27    192.49 o 
   8   2   1     5411.69     4630.48    107.02 o 
  10   2   1     7652.85     8110.19    153.00 o 
  12   2   1    20999.98    18959.06    263.12 o 
  14   2   1     8065.62     8173.40    192.18 o 
  16   2   1     9187.84     9327.03    185.60 o 
  18   2   1     1459.85     1689.77    118.16 o 
  20   2   1     5698.20     5991.12    202.90 o 
  22   2   1     6136.99     6754.21    295.06 o 
  24   2   1     5644.33     5133.46    264.85 o 
  26   2   1     2794.86     3033.03    232.44 o 
  28   2   1     3258.02     3254.02    248.98 o 
  30   2   1     1498.97     1535.60    201.68 o 
  32   2   1      193.71      223.73    139.27 o 
  34   2   1      133.47      150.34    125.42 o 
 -33   3   1       21.46       27.15    117.43 o 
 -31   3   1       44.61       20.52    115.18 o 
 -29   3   1      147.20       74.33    113.07 o 
 -27   3   1      115.98       50.62    104.01 o 
 -25   3   1      434.05      423.47     96.63 o 
 -23   3   1     2022.59     2055.97    148.53 o 
 -21   3   1      778.45      717.63     96.61 o 
 -19   3   1     8990.62     8082.70    225.90 o 
 -17   3   1     4445.81     4713.63    170.87 o 
 -15   3   1     8452.89     6890.27    183.31 o 
 -13   3   1     1088.14     1021.43     57.69 o 
 -11   3   1      335.42      311.47     34.82 o 
  -9   3   1   127162.16   131004.31   1719.66 o 
  -7   3   1    30802.58    32747.32    576.96 o 
  -5   3   1   263234.97   264419.63  14346.91 o 
  -3   3   1    29212.15    33846.87    460.72 o 
  -1   3   1   118674.75   129242.67    750.70 o 
   1   3   1      787.21      804.79     44.09 o 
   3   3   1     3906.17     3898.35    104.70 o 
   5   3   1     8575.20     9069.91    302.40 o 
   7   3   1     8779.22     8763.02    263.90 o 
   9   3   1    14185.36    13955.18    193.73 o 
  11   3   1      690.17      670.60     64.30 o 
  13   3   1      504.01      551.27     65.56 o 
  15   3   1     9086.77     8272.50    199.01 o 
  17   3   1     2273.61     2266.33    126.90 o 
  19   3   1     6196.14     5712.93    165.73 o 
  21   3   1      287.52      428.92     85.85 o 
  23   3   1     1754.81     1498.30    215.26 o 
  25   3   1     4208.75     4051.39    252.87 o 
  27   3   1      680.55      799.26    152.94 o 
  29   3   1     6576.45     6611.87    442.17 o 
  31   3   1       68.62      123.90    124.62 o 
  33   3   1     1420.19     1441.71    312.33 o 
 -32   4   1      540.84      490.17    159.95 o 
 -30   4   1      586.79      693.31    167.03 o 
 -28   4   1      180.65      250.26    125.18 o 
 -26   4   1       46.41       -0.20    102.30 o 
 -24   4   1     1020.59      908.83    116.74 o 
 -22   4   1     2296.50     2426.93    158.55 o 
 -20   4   1      546.16      457.95     85.61 o 
 -18   4   1     5496.04     4981.77    181.31 o 
 -16   4   1    11111.83    10571.32    237.90 o 
 -14   4   1      533.41      483.39     68.61 o 
 -12   4   1    60244.13    62027.65   1942.57 o 
 -10   4   1     4030.98     4329.13    143.96 o 
  -8   4   1    38375.00    41914.11   1244.07 o 
  -6   4   1     3480.36     3673.76    150.56 o 
  -4   4   1     2686.77     3133.68    127.62 o 
  -2   4   1     8957.15     8565.03    176.61 o 
   0   4   1     5514.29     6470.85    240.72 o 
   2   4   1    43377.43    44070.30    587.62 o 
   4   4   1     4106.01     4898.27    173.85 o 
   6   4   1    18539.82    19300.01    367.54 o 
   8   4   1     3969.75     3928.96    181.36 o 
  10   4   1      703.24      683.66     67.12 o 
  12   4   1     2321.74     2094.13    103.70 o 
  14   4   1     9755.30     9410.86    204.30 o 
  16   4   1      378.10      376.10     66.60 o 
  18   4   1      745.00      868.14    104.90 o 
  20   4   1     1239.01     1707.80    143.59 o 
  22   4   1     6761.51     7179.08    275.73 o 
  24   4   1     1501.76     1860.32    194.82 o 
  26   4   1     6036.06     6180.40    449.08 o 
  28   4   1      175.08      234.68    187.22 o 
  30   4   1      873.88     1075.89    269.19 o 
  32   4   1      234.97      400.33    227.77 o 
 -31   5   1      249.01      256.25    214.83 o 
 -29   5   1      214.23      372.72    220.87 o 
 -27   5   1      535.73      485.17    146.36 o 
 -25   5   1     1722.28     1642.48    208.53 o 
 -23   5   1     2979.38     2435.74    241.58 o 
 -21   5   1     2203.81     2188.12    153.14 o 
 -19   5   1      969.75      863.14    105.22 o 
 -17   5   1       17.33       36.38     60.58 o 
 -15   5   1     4587.99     4612.86    171.04 o 
 -13   5   1      885.04      934.97     96.81 o 
 -11   5   1     4000.14     4233.76    121.10 o 
  -9   5   1    11440.09    11921.24    356.53 o 
  -7   5   1    10047.41    10596.13    223.04 o 
  -5   5   1    30767.22    34707.50    450.19 o 
  -3   5   1    11522.47    11581.51    270.48 o 
  -1   5   1    11983.61    11896.34    192.56 o 
   1   5   1    10098.61    11374.89    297.11 o 
   3   5   1      753.37      702.34     82.20 o 
   5   5   1    18574.99    20059.11    375.31 o 
   7   5   1     1277.70     1307.63    107.29 o 
   9   5   1     3599.92     3733.93    127.26 o 
  11   5   1      734.64      672.63     75.25 o 
  13   5   1     2569.12     2293.54    119.55 o 
  15   5   1      296.86      257.18     63.30 o 
  17   5   1     1143.97      924.83    138.67 o 
  19   5   1      560.90      417.32    114.22 o 
  21   5   1      728.15      865.90    156.62 o 
  23   5   1      627.18      763.39    159.92 o 
  25   5   1       80.75      163.93    194.99 o 
  27   5   1     1316.04     1331.27    299.38 o 
  29   5   1      406.25      542.69    245.89 o 
  31   5   1      438.69      398.60    251.07 o 
 -30   6   1      247.43      440.02    238.99 o 
 -28   6   1      529.84      496.10    251.07 o 
 -26   6   1      250.62      201.89    197.58 o 
 -24   6   1     2221.60     2496.02    335.62 o 
 -22   6   1     2772.22     2663.40    345.11 o 
 -20   6   1     4081.42     4575.10    330.44 o 
 -18   6   1     7256.56     7392.27    236.39 o 
 -16   6   1     3910.54     3714.69    168.29 o 
 -14   6   1     2177.05     2340.75    141.89 o 
 -12   6   1     6703.21     6496.41    193.90 o 
 -10   6   1     2112.52     2296.21    130.92 o 
  -8   6   1     5172.33     5245.70    167.99 o 
  -6   6   1      777.05      890.37    111.90 o 
  -4   6   1     2817.75     3125.62    153.31 o 
  -2   6   1     2163.06     2346.31     97.61 o 
   0   6   1     1172.09     1129.39     63.99 o 
   2   6   1     1024.52      849.03     97.85 o 
   4   6   1      809.84      789.61     97.76 o 
   6   6   1     2140.75     2417.00    146.14 o 
   8   6   1     2273.31     2408.48    188.42 o 
  10   6   1     9017.33     9846.68    350.74 o 
  12   6   1     1225.57     1146.03    128.47 o 
  14   6   1    11049.83    11861.50    539.24 o 
  16   6   1      265.28      232.09    156.16 o 
  18   6   1      549.55      248.48    163.07 o 
  20   6   1      113.07       92.91    112.33 o 
  22   6   1     1408.14     1784.05    222.90 o 
  24   6   1      198.45      357.53    148.74 o 
  26   6   1      608.68      619.48    263.15 o 
  28   6   1      262.41      106.12    214.83 o 
 -27   7   1      891.40      935.25    295.93 o 
 -25   7   1      395.52      473.67    231.23 o 
 -23   7   1      960.35      955.10    266.60 o 
 -21   7   1     1266.56     1383.04    293.35 o 
 -19   7   1       99.30      -47.45    160.48 o 
 -17   7   1     5135.91     4941.95    251.29 o 
 -15   7   1      128.69       37.89     77.57 o 
 -13   7   1     4803.05     5072.49    192.39 o 
 -11   7   1     4656.75     4576.29    218.84 o 
  -9   7   1     3317.36     3581.01    256.41 o 
  -7   7   1    17944.12    18304.35    565.04 o 
  -5   7   1    10099.51    10858.39    377.04 o 
  -3   7   1    12239.64    11672.35    239.59 o 
  -1   7   1      261.89      258.08     39.94 o 
   1   7   1     1276.50     1284.96     71.23 o 
   3   7   1    13888.08    14544.08    347.70 o 
   5   7   1     1281.93     1342.49    203.62 o 
   7   7   1     7448.41     7251.67    401.19 o 
   9   7   1      190.20       89.79     70.70 o 
  11   7   1     1088.14     1116.02    134.95 o 
  13   7   1     2649.01     2546.06    301.97 o 
  15   7   1      450.80      394.29    185.50 o 
  17   7   1     2439.52     2951.57    330.44 o 
  19   7   1      592.83      510.87    153.07 o 
  21   7   1      585.53      656.71    167.04 o 
  23   7   1      224.30      232.12    144.57 o 
  25   7   1       55.81        5.29    135.94 o 
  27   7   1      478.71      865.37    307.15 o 
 -24   8   1      337.02      525.43    250.21 o 
 -22   8   1      639.33      910.23    280.40 o 
 -20   8   1      345.05      286.44    197.58 o 
 -18   8   1      106.89      241.58    190.67 o 
 -16   8   1      258.49      465.04    200.16 o 
 -14   8   1     7135.50     7645.66    314.27 o 
 -12   8   1     3235.19     3672.34    222.23 o 
 -10   8   1    23231.66    23727.29    490.29 o 
  -8   8   1        9.28       -9.62     58.85 o 
  -6   8   1     2500.08     2512.77    145.30 o 
  -4   8   1     2871.42     2764.79    144.01 o 
  -2   8   1     1302.91     1182.99    106.20 o 
   0   8   1    10952.44    10899.03    207.58 o 
   2   8   1     1376.16     1068.43     99.08 o 
   4   8   1     6025.38     6759.88    395.15 o 
   6   8   1       30.33       51.77    122.51 o 
   8   8   1      117.65      152.71     82.67 o 
  10   8   1     2494.52     3053.38    328.72 o 
  12   8   1     1439.44     1424.45    272.64 o 
  14   8   1     5328.82     5757.33    445.19 o 
  16   8   1      434.40      464.18    213.97 o 
  18   8   1      570.68      576.94    164.36 o 
  20   8   1     1514.00     2217.80    249.47 o 
  22   8   1        8.57     -100.11    121.07 o 
  24   8   1     1467.19     1905.79    261.16 o 
 -21   9   1      115.63      124.24    221.73 o 
 -19   9   1      658.08      615.16    251.07 o 
 -17   9   1      301.40      383.07    214.83 o 
 -15   9   1     1395.48     1416.69    280.40 o 
 -13   9   1       18.14       29.33    163.93 o 
 -11   9   1      601.21      497.30    124.97 o 
  -9   9   1     2602.56     2665.13    197.80 o 
  -7   9   1     4066.14     4023.49    241.59 o 
  -5   9   1     4851.10     5205.78    270.47 o 
  -3   9   1     7877.75     7162.62    241.06 o 
  -1   9   1     3035.39     2916.50    166.66 o 
   1   9   1     1118.63      844.32     83.79 o 
   3   9   1       13.24       -3.29     57.10 o 
   5   9   1     2746.83     2860.98    308.88 o 
   7   9   1        9.51      -45.73    129.42 o 
   9   9   1     1204.46     1290.72    253.66 o 
  11   9   1      497.51      517.67    202.75 o 
  13   9   1       41.48       70.75    170.83 o 
  15   9   1      223.72      262.46    146.55 o 
  17   9   1      551.53      586.87    177.95 o 
  19   9   1       40.06       87.75    137.81 o 
  21   9   1      235.67      354.77    220.44 o 
 -16  10   1      189.65      132.01    197.58 o 
 -14  10   1      397.67      410.68    217.42 o 
 -12  10   1     1476.03     1415.82    291.62 o 
 -10  10   1       22.28       -1.73    150.99 o 
  -8  10   1     1672.15     1643.51    176.26 o 
  -6  10   1      114.63       70.09    100.52 o 
  -4  10   1       94.38      133.17    101.10 o 
  -2  10   1      562.92      466.85    128.31 o 
   0  10   1      189.86      215.15     87.68 o 
   2  10   1     1679.11     1548.74    146.46 o 
   4  10   1      500.03      428.00    103.88 o 
   6  10   1      365.93      346.69    140.95 o 
   8  10   1      435.79      543.59    160.03 o 
  10  10   1      257.71      230.72    142.73 o 
  12  10   1      179.77      177.84    143.93 o 
  14  10   1      123.38       51.14    130.20 o 
  16  10   1       60.72       16.38    138.65 o 
  -9  11   1      240.11      311.46    187.22 o 
  -7  11   1       60.53       25.02    147.54 o 
  -5  11   1      469.83      627.24    212.24 o 
  -3  11   1       62.44       51.46    103.53 o 
  -1  11   1      220.99      220.45    116.08 o 
   1  11   1      317.60      347.49    126.88 o 
   3  11   1      206.55      207.55    123.34 o 
   5  11   1     1133.95     1243.80    196.69 o 
   7  11   1      117.82       87.93    122.78 o 
   9  11   1      338.34      344.89    152.83 o 
  10 -10   2      524.56      640.18    194.13 o 
  12 -10   2      749.71     1112.12    249.34 o 
  14 -10   2      384.77      516.81    211.38 o 
  16 -10   2      400.70      402.06    207.07 o 
 -21  -9   2      383.80      288.17    201.89 o 
 -19  -9   2      377.38      540.10    202.75 o 
 -17  -9   2     1174.40     1182.01    255.38 o 
   7  -9   2     2322.10     2439.08    267.46 o 
   9  -9   2     3283.01     3185.38    298.52 o 
  11  -9   2     1732.35     1686.74    259.70 o 
  13  -9   2      153.22       69.02    138.04 o 
  15  -9   2       42.81      262.29    188.09 o 
  17  -9   2      826.79     1186.32    266.60 o 
  19  -9   2       30.49       57.81    176.87 o 
 -24  -8   2       64.16       85.42    198.44 o 
 -22  -8   2      155.98      163.93    206.20 o 
 -20  -8   2      543.25      691.09    232.95 o 
 -18  -8   2      689.32      587.55    201.89 o 
 -16  -8   2      855.88     1107.81    222.60 o 
 -14  -8   2     2360.60     2206.13    264.01 o 
 -12  -8   2      554.66      474.53    149.26 o 
 -10  -8   2     3951.03     4228.49    282.13 o 
  -8  -8   2     1138.20     1065.53    176.01 o 
   6  -8   2       57.41       62.12    101.81 o 
   8  -8   2        5.66       54.36    111.30 o 
  10  -8   2     1288.22     1099.18    209.66 o 
  12  -8   2     1068.61      953.37    190.67 o 
  14  -8   2       43.14      106.98    145.81 o 
  16  -8   2      207.38      235.54    168.24 o 
  18  -8   2      350.66      358.92    190.67 o 
  20  -8   2       73.00      215.70    194.13 o 
  22  -8   2      498.24      609.12    233.81 o 
  24  -8   2      271.64      451.23    238.99 o 
 -27  -7   2      202.75      199.30    224.32 o 
 -25  -7   2      666.90     1087.97    298.52 o 
 -23  -7   2      914.70     1289.86    284.72 o 
 -21  -7   2     1965.93     2112.95    320.95 o 
 -19  -7   2      688.87      847.25    221.73 o 
 -17  -7   2     9814.89    11484.47    540.10 o 
 -15  -7   2      672.72      689.36    177.73 o 
 -13  -7   2     8831.69    10344.73    450.37 o 
 -11  -7   2       26.44       96.63    103.53 o 
  -9  -7   2       30.01       60.39     90.59 o 
  -7  -7   2     3151.50     3036.99    221.73 o 
  -5  -7   2     4896.46     4544.26    243.30 o 
  -3  -7   2     7577.81     6417.36    259.70 o 
   3  -7   2       11.88      -34.51     82.83 o 
   5  -7   2     2553.13     2867.02    237.26 o 
   7  -7   2     2137.36     2187.15    226.05 o 
   9  -7   2     1427.47     1469.31    208.79 o 
  11  -7   2      251.48      265.74    131.14 o 
  13  -7   2     3177.17     3394.18    291.62 o 
  15  -7   2     1878.84     1835.63    178.83 o 
  17  -7   2     9312.93     9541.73    347.33 o 
  19  -7   2       54.48      264.87    178.60 o 
  21  -7   2     3722.35     3956.71    401.19 o 
  23  -7   2      775.72      654.85    239.85 o 
  25  -7   2      149.06      277.82    211.38 o 
  27  -7   2      245.99      119.93    213.11 o 
 -30  -6   2       83.01      207.93    219.15 o 
 -28  -6   2       26.79        6.90    201.89 o 
 -26  -6   2      140.93      256.25    212.24 o 
 -24  -6   2     2954.33     3499.44    400.33 o 
 -22  -6   2     1171.50     1280.37    262.29 o 
 -20  -6   2     2706.52     2876.51    339.94 o 
 -18  -6   2     1143.40     1123.34    224.32 o 
 -16  -6   2     1004.49      979.26    189.81 o 
 -14  -6   2     5117.46     5552.85    342.52 o 
 -12  -6   2    11620.87    11660.47    445.19 o 
 -10  -6   2    23437.43    24314.87    586.69 o 
  -8  -6   2    18353.91    19963.87    492.65 o 
  -6  -6   2    13481.48    13841.58    380.49 o 
  -4  -6   2       27.83       19.84     59.53 o 
  -2  -6   2      978.60     1264.84    122.51 o 
   2  -6   2      279.42      233.81     95.77 o 
   4  -6   2     7463.46     7982.44    333.03 o 
   6  -6   2      343.87      335.62    113.02 o 
   8  -6   2     1195.12     1121.61    165.65 o 
  10  -6   2     5703.29     5701.36    230.79 o 
  12  -6   2     6609.03     5594.61    230.60 o 
  14  -6   2     2753.66     3005.12    196.71 o 
  16  -6   2      782.19      871.38    131.46 o 
  18  -6   2      801.70      719.22    136.33 o 
  20  -6   2     4836.74     5149.91    280.52 o 
  22  -6   2     1474.32     1801.48    300.25 o 
  24  -6   2     6630.67     7293.94    527.16 o 
  26  -6   2      532.77      902.47    260.56 o 
  28  -6   2      847.17     1063.81    286.44 o 
 -31  -5   2      308.60      150.12    208.79 o 
 -29  -5   2      256.34       91.45    194.13 o 
 -27  -5   2     1195.59     1252.76    263.15 o 
 -25  -5   2      690.29      620.34    220.01 o 
 -23  -5   2      904.64      593.59    203.62 o 
 -21  -5   2     2229.24     2384.72    306.29 o 
 -19  -5   2    28018.60    27627.08    806.70 o 
 -17  -5   2     9055.50     9737.34    461.59 o 
 -15  -5   2    22249.41    26080.12    713.52 o 
 -13  -5   2     3117.82     3337.23    268.32 o 
 -11  -5   2     9555.53    10189.43    396.02 o 
  -9  -5   2     4668.72     4941.14    258.83 o 
  -7  -5   2     9932.00     9867.62    320.95 o 
  -5  -5   2    18150.74    19455.69    403.78 o 
  -3  -5   2     6208.92     6055.85    212.24 o 
  -1  -5   2    17503.68    18284.90    336.48 o 
   1  -5   2     2965.34     2882.55    188.95 o 
   3  -5   2     1806.45     2024.94    174.28 o 
   5  -5   2     7763.80     7337.94    295.07 o 
   7  -5   2    28422.03    28145.66    415.71 o 
   9  -5   2     4951.88     4600.49    182.68 o 
  11  -5   2     4134.56     3890.69    293.35 o 
  13  -5   2     2349.13     2228.18    161.55 o 
  15  -5   2     3921.96     5110.02    252.36 o 
  17  -5   2     5994.33     7191.43    618.18 o 
  19  -5   2    21449.33    22536.57    782.97 o 
  21  -5   2     1139.79     1473.10    182.66 o 
  23  -5   2     3302.07     3304.37    311.46 o 
  25  -5   2      794.52      679.01    235.54 o 
  27  -5   2      278.44      402.06    228.64 o 
  29  -5   2      484.00      547.00    253.66 o 
 -32  -4   2      756.62      927.49    273.50 o 
 -30  -4   2      508.80      541.83    247.62 o 
 -28  -4   2     1728.18     1655.68    298.52 o 
 -26  -4   2     3190.91     3123.26    352.01 o 
 -24  -4   2     1368.77     1402.88    280.40 o 
 -22  -4   2     5027.89     4294.92    376.17 o 
 -20  -4   2       32.25       78.51    127.69 o 
 -18  -4   2     5892.15     5519.20    367.54 o 
 -16  -4   2     6026.48     6358.87    237.26 o 
 -14  -4   2      220.67      231.32     58.89 o 
 -12  -4   2    40668.66    40494.29    444.35 o 
 -10  -4   2     1978.50     1934.35    178.60 o 
  -8  -4   2    55849.36    56789.91    774.78 o 
  -6  -4   2     3242.97     3559.83    183.77 o 
  -4  -4   2     1505.84     1845.49    123.38 o 
  -2  -4   2     8880.05     8053.19    206.20 o 
   0  -4   2    17721.46    17946.69    286.44 o 
   2  -4   2    13569.00    13040.92    336.48 o 
   4  -4   2    28123.02    29532.73    377.32 o 
   6  -4   2    10360.64    11264.06    242.38 o 
   8  -4   2     4591.23     5189.24    178.44 o 
  10  -4   2     2462.10     2437.61    185.93 o 
  12  -4   2    10494.02    10670.13    274.40 o 
  14  -4   2     3623.64     3447.69    199.30 o 
  16  -4   2     2580.85     2807.14    188.08 o 
  18  -4   2      301.52      233.29     92.18 o 
  20  -4   2      166.31      117.38    102.44 o 
  22  -4   2     4438.80     5578.26    408.53 o 
  24  -4   2      284.95      265.72    128.20 o 
  26  -4   2     5540.52     6006.85    446.92 o 
  28  -4   2      386.96      415.86    222.60 o 
  30  -4   2      911.49      720.42    270.91 o 
  32  -4   2      618.11      911.96    294.21 o 
 -33  -3   2      345.46      258.83    237.26 o 
 -31  -3   2      883.41      818.78    270.91 o 
 -29  -3   2     2055.73     2013.73    311.46 o 
 -27  -3   2     1429.85     1208.76    250.21 o 
 -25  -3   2     9165.81     9743.38    551.32 o 
 -23  -3   2     4776.77     4820.35    402.92 o 
 -21  -3   2     4557.17     4336.33    362.37 o 
 -19  -3   2    16437.74    17675.93    561.24 o 
 -17  -3   2     4425.08     4548.68    190.79 o 
 -15  -3   2     8088.75     9043.84    234.62 o 
 -13  -3   2     8226.26     8135.44    196.37 o 
 -11  -3   2      253.58      318.06     50.90 o 
  -9  -3   2     6571.19     6783.92    316.21 o 
  -7  -3   2     1460.49     1657.40    135.46 o 
  -5  -3   2     3419.38     3715.13    157.89 o 
  -3  -3   2     1776.89     1836.00    105.26 o 
  -1  -3   2      433.70      499.55     59.53 o 
   1  -3   2      276.30      321.82     63.85 o 
   3  -3   2      322.63      359.78     42.12 o 
   5  -3   2    19103.84    18346.89    260.88 o 
   7  -3   2     1178.08     1076.97     90.90 o 
   9  -3   2    37746.29    39441.67    766.58 o 
  11  -3   2     1718.33     1772.53    125.85 o 
  13  -3   2     2331.45     2247.37    150.88 o 
  15  -3   2      254.28      200.44     78.71 o 
  17  -3   2     6731.99     6812.68    258.53 o 
  19  -3   2     7032.30     7315.69    598.34 o 
  21  -3   2     1987.94     1726.09    174.33 o 
  23  -3   2     3829.17     3372.09    388.68 o 
  25  -3   2      717.36      748.69    145.71 o 
  27  -3   2     1952.39     1707.98    202.96 o 
  29  -3   2      428.71      373.21    141.88 o 
  31  -3   2      434.67      447.78    220.87 o 
  33  -3   2      469.96      484.88    235.54 o 
 -34  -2   2      113.00      163.07    189.81 o 
 -32  -2   2     1141.20      940.43    270.05 o 
 -30  -2   2     2064.15     2192.32    345.11 o 
 -28  -2   2     8004.25     7805.57    504.73 o 
 -26  -2   2     1292.87     1477.94    262.29 o 
 -24  -2   2      693.68      628.97    195.85 o 
 -22  -2   2     2634.05     2793.46    195.58 o 
 -20  -2   2     1957.22     1830.97    161.38 o 
 -18  -2   2     3964.28     4528.67    217.42 o 
 -16  -2   2     3071.95     3251.11    164.16 o 
 -14  -2   2    12813.24    14126.26    693.68 o 
 -12  -2   2    22218.01    22742.37    605.24 o 
 -10  -2   2    25803.48    28981.30   1018.08 o 
  -8  -2   2    81847.73    84277.76   1903.72 o 
  -6  -2   2    14964.74    16870.07    478.94 o 
  -4  -2   2     1851.69     1957.39     91.36 o 
  -2  -2   2     2997.26     2780.79     81.34 o 
   0  -2   2   104238.87   108080.84   1874.20 o 
   2  -2   2    13657.82    13130.75    323.32 o 
   4  -2   2    33421.34    34401.34    570.96 o 
   6  -2   2      974.26      906.02     56.61 o 
   8  -2   2     7478.31     7344.57    131.73 o 
  10  -2   2     1632.20     1469.19     70.11 o 
  12  -2   2    11681.57    12328.29    528.12 o 
  14  -2   2     2638.66     2500.96    147.51 o 
  16  -2   2      611.53      726.98    107.96 o 
  18  -2   2     2260.50     2137.63    171.21 o 
  20  -2   2      350.28      298.32     97.76 o 
  22  -2   2     9553.67     9005.62    408.53 o 
  24  -2   2       76.34      128.55     99.50 o 
  26  -2   2     1680.61     1694.10    198.98 o 
  28  -2   2     5529.75     6107.12    709.64 o 
  30  -2   2     1465.93     1744.97    214.33 o 
  32  -2   2     1097.79     1221.70    266.60 o 
 -35  -1   2      210.56      358.05    240.72 o 
 -33  -1   2      175.39      -75.06    166.52 o 
 -31  -1   2      253.10      379.62    199.30 o 
 -29  -1   2      115.35       91.45    166.52 o 
 -27  -1   2     4129.20     4442.46    400.33 o 
 -25  -1   2      112.02      103.47    102.69 o 
 -23  -1   2     1012.45     1175.29    155.67 o 
 -21  -1   2    18630.43    20986.48   1142.32 o 
 -19  -1   2    16646.27    18384.19   1579.75 o 
 -17  -1   2    57969.74    61891.29   1312.29 o 
 -15  -1   2    12247.79    10985.95    275.77 o 
 -13  -1   2    74679.82    74083.08   1414.10 o 
 -11  -1   2     3438.15     3115.15    132.56 o 
  -9  -1   2      513.06      684.23    111.63 o 
  -7  -1   2    34804.20    36954.88    523.79 o 
  -5  -1   2    52443.34    52358.60    433.93 o 
  -3  -1   2    21628.11    21305.19    324.41 o 
  -1  -1   2     9566.12     9991.58    109.25 o 
   1  -1   2    49732.36    54215.84   1182.43 o 
   3  -1   2     3913.58     3999.12     81.29 o 
   5  -1   2    45520.62    48525.18    324.49 o 
   7  -1   2    39766.94    44025.11    977.76 o 
   9  -1   2    31947.84    34772.37    334.67 o 
  11  -1   2     3872.59     4486.83    114.18 o 
  13  -1   2    11206.87    11003.25    271.42 o 
  15  -1   2     4623.52     3844.80    183.82 o 
  17  -1   2    23834.80    21784.82    449.94 o 
  19  -1   2    17384.68    16052.04   1030.16 o 
  21  -1   2    21072.43    21456.53    614.73 o 
  23  -1   2     2818.87     2358.47    371.00 o 
  25  -1   2      958.29      979.17    153.00 o 
  27  -1   2     2101.75     2432.47    227.28 o 
  29  -1   2      585.16      524.36    152.08 o 
  31  -1   2     1434.06     1725.31    219.59 o 
  33  -1   2      323.43      336.57    149.97 o 
 -34   0   2       33.02      103.53    186.36 o 
 -32   0   2      194.83      107.85    169.10 o 
 -30   0   2        0.24        6.04    160.48 o 
 -28   0   2     2222.03     2734.97    234.68 o 
 -26   0   2      261.64      255.36    114.33 o 
 -24   0   2    10867.40    11918.09    659.16 o 
 -22   0   2     1335.81     1631.42    165.88 o 
 -20   0   2    12412.38    11668.03    341.66 o 
 -18   0   2     3248.87     3669.28    297.66 o 
 -16   0   2     1553.57     1243.33    132.65 o 
 -14   0   2    80945.55    86245.09    855.01 o 
 -12   0   2     1080.36     1110.91     63.76 o 
 -10   0   2   176256.47   171135.77   2147.92 o 
  -8   0   2      225.66      328.71     31.46 o 
  -6   0   2    37226.64    36922.10    226.29 o 
  -4   0   2      195.23      427.58     36.78 o 
  -2   0   2     8676.08     7629.47    138.38 o 
   0   0   2      799.05     2029.32    206.02 o 
   2   0   2     1080.31     1042.33     51.27 o 
   4   0   2      233.56      138.33     23.58 o 
   6   0   2    18371.13    22829.55    386.27 o 
   8   0   2     1019.97     1293.54     75.39 o 
  10   0   2    22034.86    19966.85    379.58 o 
  12   0   2     2070.06     2217.24     97.92 o 
  14   0   2    32877.22    31907.88    350.28 o 
  16   0   2       39.58        7.02     40.23 o 
  18   0   2     4310.87     4474.46    221.93 o 
  20   0   2     9931.19     8828.50    624.65 o 
  22   0   2       24.98      -67.77     76.27 o 
  24   0   2    14450.59    14448.76    484.88 o 
  26   0   2      286.54      266.27    113.01 o 
  28   0   2     7467.26     7391.96    438.29 o 
  30   0   2       25.60       95.84    118.34 o 
  32   0   2      871.24      822.52    179.66 o 
  34   0   2        0.20      -56.01    121.33 o 
 -35   1   2      163.19      384.80    226.91 o 
 -33   1   2      117.04      165.65    188.95 o 
 -31   1   2      235.98      335.95    137.65 o 
 -29   1   2      161.25      156.68    114.73 o 
 -27   1   2     3751.26     4033.88    256.52 o 
 -25   1   2      143.43      158.76     95.56 o 
 -23   1   2     1455.41     1274.33    159.14 o 
 -21   1   2    19126.41    20023.51    839.05 o 
 -19   1   2    16578.01    16481.23    547.55 o 
 -17   1   2    58503.85    57880.51    562.20 o 
 -15   1   2    11641.04    10760.63    178.09 o 
 -13   1   2    73911.88    75507.27   1037.60 o 
 -11   1   2     3874.04     3339.24     80.86 o 
  -9   1   2      394.41      571.40     42.44 o 
  -7   1   2    37108.98    38819.95    247.28 o 
  -5   1   2    51974.79    54490.07    464.88 o 
  -3   1   2    15279.13    18326.41    408.73 o 
  -1   1   2    12064.36    11990.92    182.94 o 
   1   1   2    48544.24    47932.32   2497.75 o 
   3   1   2     2969.47     2716.38     59.00 o 
   5   1   2    45904.64    43092.54    524.90 o 
   7   1   2    40263.63    38667.28    317.28 o 
   9   1   2    32772.93    30339.53    466.54 o 
  11   1   2     4291.23     4323.39    124.05 o 
  13   1   2    10051.65     9328.59    204.33 o 
  15   1   2     4287.78     3937.53    135.35 o 
  17   1   2    23451.89    23348.78    617.96 o 
  19   1   2    17253.79    16928.82    534.92 o 
  21   1   2    20373.96    21348.41   1045.26 o 
  23   1   2     2779.62     2476.64    201.13 o 
  25   1   2     1044.51      945.21    150.90 o 
  27   1   2     1900.44     1972.25    202.21 o 
  29   1   2      674.71      687.24    151.90 o 
  31   1   2     1331.85     1304.18    188.89 o 
  33   1   2      364.84      252.28    136.94 o 
 -34   2   2      193.56      174.28    196.71 o 
 -32   2   2     1124.15     1264.98    190.72 o 
 -30   2   2     2190.88     2355.17    304.99 o 
 -28   2   2     8041.69     7894.91    342.21 o 
 -26   2   2      869.29      949.99    152.45 o 
 -24   2   2     1027.18      992.20    146.61 o 
 -22   2   2     2605.27     2606.04    158.61 o 
 -20   2   2     1395.38     1187.64    115.94 o 
 -18   2   2     4378.22     4170.71    163.05 o 
 -16   2   2     2929.61     2749.57    130.07 o 
 -14   2   2    13725.96    13311.96    153.76 o 
 -12   2   2    21049.16    20295.39    425.84 o 
 -10   2   2    28889.68    30890.40    300.62 o 
  -8   2   2    79131.48    80722.59    787.79 o 
  -6   2   2    16051.23    17047.45    233.00 o 
  -4   2   2     2125.51     2002.27     90.44 o 
  -2   2   2     2628.67     2438.89     55.42 o 
   0   2   2   102198.23    98368.25   1790.70 o 
   2   2   2    13496.78    13253.36    406.76 o 
   4   2   2    33431.19    33322.14    419.80 o 
   6   2   2      680.56      713.47     41.47 o 
   8   2   2     6572.92     6533.17    109.12 o 
  10   2   2     1448.05     1387.86     65.72 o 
  12   2   2    11305.63    10878.25    170.65 o 
  14   2   2     2524.86     2084.58    111.48 o 
  16   2   2      826.06      920.83     94.62 o 
  18   2   2     1923.25     1823.43    121.46 o 
  20   2   2      199.22      203.89     68.30 o 
  22   2   2     8922.49     8824.44    317.96 o 
  24   2   2       46.74       12.62     96.56 o 
  26   2   2     1531.44     1700.47    199.39 o 
  28   2   2     5881.73     5762.39    313.72 o 
  30   2   2     1461.60     1700.72    213.20 o 
  32   2   2     1077.56     1196.20    191.55 o 
 -33   3   2      316.49      399.66    148.83 o 
 -31   3   2      899.23      929.92    167.38 o 
 -29   3   2     1910.83     1897.64    211.67 o 
 -27   3   2     1730.56     1647.46    197.35 o 
 -25   3   2     9447.56     9391.90    425.30 o 
 -23   3   2     4938.20     4611.83    200.39 o 
 -21   3   2     4920.77     4629.35    188.63 o 
 -19   3   2    15164.50    15056.09    368.89 o 
 -17   3   2     5341.70     5029.37    168.85 o 
 -15   3   2     7087.43     7021.58    188.31 o 
 -13   3   2     7752.43     6994.51    123.43 o 
 -11   3   2      229.22      267.86     36.47 o 
  -9   3   2     5366.62     5691.24    281.82 o 
  -7   3   2     1897.01     2106.63     72.00 o 
  -5   3   2     3104.70     3257.71     96.27 o 
  -3   3   2     1536.29     1478.42     65.43 o 
  -1   3   2      473.47      506.77     43.89 o 
   1   3   2      411.23      403.45     30.11 o 
   3   3   2      280.96      314.33     37.83 o 
   5   3   2    19084.81    18253.87    649.13 o 
   7   3   2     1444.61     1285.73     55.86 o 
   9   3   2    35865.66    34958.18    624.03 o 
  11   3   2     1176.97     1242.97     71.49 o 
  13   3   2     2478.86     2178.59     93.61 o 
  15   3   2      232.18      218.95     49.61 o 
  17   3   2     7002.02     6712.83    293.15 o 
  19   3   2     6965.87     6723.50    252.13 o 
  21   3   2     2029.61     1940.63    142.43 o 
  23   3   2     4276.65     4024.52    240.76 o 
  25   3   2      678.37      717.76    140.53 o 
  27   3   2     1827.19     1600.58    193.62 o 
  29   3   2      482.05      478.84    221.73 o 
  31   3   2      383.47      496.10    238.13 o 
  33   3   2      473.44      448.65    240.72 o 
 -32   4   2      785.10      781.21    180.87 o 
 -30   4   2      517.49      466.00    145.43 o 
 -28   4   2     1777.12     1904.95    211.46 o 
 -26   4   2     2979.45     2936.23    186.32 o 
 -24   4   2     1628.34     1447.40    138.06 o 
 -22   4   2     5165.12     4702.60    199.43 o 
 -20   4   2       76.72      146.84     67.10 o 
 -18   4   2     6305.55     5471.57    282.10 o 
 -16   4   2     5882.44     5551.27    181.13 o 
 -14   4   2      283.67      241.49     60.15 o 
 -12   4   2    40207.21    38895.00    972.72 o 
 -10   4   2     1427.22     1486.98     75.81 o 
  -8   4   2    55981.59    58828.36   1132.49 o 
  -6   4   2     2527.40     2665.05     89.53 o 
  -4   4   2     1365.46     1584.45     97.90 o 
  -2   4   2     8865.09     8032.09    131.42 o 
   0   4   2    19078.32    18797.40    304.20 o 
   2   4   2    14001.53    13659.43    514.88 o 
   4   4   2    26976.20    28756.92    399.91 o 
   6   4   2    10260.71    10742.81    185.79 o 
   8   4   2     4872.27     5328.09    114.93 o 
  10   4   2     2409.50     2176.00     88.17 o 
  12   4   2     9520.73     9641.37    171.79 o 
  14   4   2     3236.07     3045.20    114.44 o 
  16   4   2     2710.93     2804.13    147.07 o 
  18   4   2      360.51      356.10     81.26 o 
  20   4   2       68.02       66.86     72.63 o 
  22   4   2     4857.58     5132.08    337.78 o 
  24   4   2      312.81      256.25    193.26 o 
  26   4   2     5594.19     5726.27    465.90 o 
  28   4   2      401.18      414.13    212.24 o 
  30   4   2      958.55      735.09    250.21 o 
  32   4   2      650.58      567.71    248.48 o 
 -31   5   2      348.36      272.79    139.18 o 
 -29   5   2      275.71      194.14    129.79 o 
 -27   5   2     1229.21     1305.49    196.43 o 
 -25   5   2      693.53      684.10    113.62 o 
 -23   5   2      724.59      537.15    101.49 o 
 -21   5   2     2302.72     2308.06    153.13 o 
 -19   5   2    27585.66    26557.62    416.90 o 
 -17   5   2     9196.93     9301.86    753.19 o 
 -15   5   2    22044.88    24338.83   1462.61 o 
 -13   5   2     3170.64     2946.67    137.74 o 
 -11   5   2     9918.36     9846.53    394.64 o 
  -9   5   2     4051.75     4306.24    123.66 o 
  -7   5   2    11503.29    11673.06    282.81 o 
  -5   5   2    15659.35    16948.39    323.33 o 
  -3   5   2     7981.71     7466.11    299.66 o 
  -1   5   2    17945.10    18750.97    480.14 o 
   1   5   2     3093.53     3123.93     87.32 o 
   3   5   2     1486.10     1598.11    109.14 o 
   5   5   2     6223.29     6906.96    184.03 o 
   7   5   2    28174.00    29823.71   1005.41 o 
   9   5   2     4604.77     4510.45    132.32 o 
  11   5   2     4254.59     4147.36    148.24 o 
  13   5   2     2565.10     2452.22    135.50 o 
  15   5   2     3944.11     4598.66    246.41 o 
  17   5   2     6060.54     6325.89    294.16 o 
  19   5   2    21060.38    21345.65   1679.40 o 
  21   5   2     1274.87     1667.34    199.70 o 
  23   5   2     3090.25     3276.17    256.35 o 
  25   5   2      759.74      534.92    232.09 o 
  27   5   2      301.50      402.92    242.44 o 
  29   5   2      448.25      445.19    248.48 o 
 -30   6   2       81.00       23.30    199.30 o 
 -28   6   2       35.03       60.39    213.11 o 
 -26   6   2      168.78      227.72    125.79 o 
 -24   6   2     3204.28     3226.73    253.18 o 
 -22   6   2      911.48     1014.00    122.76 o 
 -20   6   2     3436.87     3293.56    176.76 o 
 -18   6   2     1179.29     1226.08    125.91 o 
 -16   6   2      739.56      814.20    101.70 o 
 -14   6   2     5169.24     5266.60    190.69 o 
 -12   6   2    11802.30    11328.70    792.19 o 
 -10   6   2    23563.52    24182.63    303.42 o 
  -8   6   2    18268.34    19422.51    430.26 o 
  -6   6   2    13407.07    14520.87    321.35 o 
  -4   6   2       23.75       40.66     38.90 o 
  -2   6   2     1139.45     1440.25     88.51 o 
   0   6   2     8257.94     9332.58    132.51 o 
   2   6   2      731.38      764.75     75.60 o 
   4   6   2     7591.49     8540.46    300.25 o 
   6   6   2      227.01      291.62    120.79 o 
   8   6   2      904.44     1028.00    110.89 o 
  10   6   2     5734.13     5643.28    206.69 o 
  12   6   2     6005.57     5717.83    431.82 o 
  14   6   2     2520.79     2479.04    203.37 o 
  16   6   2      373.90      303.48    121.45 o 
  18   6   2      928.48      749.19    149.45 o 
  20   6   2     5031.77     5614.91    315.70 o 
  22   6   2     1354.42     1502.47    215.04 o 
  24   6   2     6724.00     7566.49    613.44 o 
  26   6   2      556.76      487.47    256.25 o 
  28   6   2      854.40      948.20    303.70 o 
 -27   7   2      226.51      257.97    223.46 o 
 -25   7   2      672.38      917.14    275.23 o 
 -23   7   2      890.71     1092.28    282.13 o 
 -21   7   2     2066.27     1980.94    322.68 o 
 -19   7   2      799.41      942.70    121.24 o 
 -17   7   2     9736.24    10623.11    317.37 o 
 -15   7   2      547.30      512.23     94.80 o 
 -13   7   2     8594.50     9620.26    254.86 o 
 -11   7   2        5.70       17.34     57.55 o 
  -9   7   2       28.82       60.27     49.38 o 
  -7   7   2     3751.14     3551.07    132.45 o 
  -5   7   2     4642.38     4505.28    144.22 o 
  -3   7   2     6938.70     6097.16    160.81 o 
  -1   7   2      524.22      535.75     64.75 o 
   1   7   2     3102.20     2703.24    116.28 o 
   3   7   2       32.25       80.62     83.68 o 
   5   7   2     2434.38     2913.30    204.40 o 
   7   7   2     1952.96     2009.67    186.83 o 
   9   7   2     1622.48     1695.07    187.08 o 
  11   7   2      105.80       77.39     98.13 o 
  13   7   2     3114.93     3510.53    243.58 o 
  15   7   2     1660.10     1440.20    186.64 o 
  17   7   2     9088.50     9709.25    399.29 o 
  19   7   2       64.82      188.36    128.57 o 
  21   7   2     3891.71     4499.59    326.28 o 
  23   7   2      685.74      590.59    175.91 o 
  25   7   2      144.18      199.00    145.96 o 
  27   7   2      198.64      176.01    238.13 o 
 -24   8   2       65.61      237.26    211.38 o 
 -22   8   2      144.38       94.04    209.66 o 
 -20   8   2      575.44      696.26    248.48 o 
 -18   8   2      678.11      598.77    215.70 o 
 -16   8   2      884.97      988.84    152.28 o 
 -14   8   2     2355.94     2433.53    197.04 o 
 -12   8   2      416.90      422.47     90.76 o 
 -10   8   2     4069.86     4117.06    178.47 o 
  -8   8   2      975.19     1038.26     95.38 o 
  -6   8   2      832.74      957.67    109.81 o 
  -4   8   2      445.42      437.23     68.33 o 
  -2   8   2      168.13      130.46     55.47 o 
   0   8   2     7264.87     6851.99    177.67 o 
   2   8   2      140.99      115.04     55.55 o 
   4   8   2     2571.58     2203.18    330.01 o 
   6   8   2       82.37       36.31     89.58 o 
   8   8   2       15.40       24.59     89.07 o 
  10   8   2     1167.47      924.85    159.22 o 
  12   8   2     1154.54     1219.42    177.45 o 
  14   8   2       23.95      -13.75    110.63 o 
  16   8   2      177.95      292.05    140.61 o 
  18   8   2      310.66      327.08    148.01 o 
  20   8   2       53.56      198.73    144.82 o 
  22   8   2      471.53      463.18    179.79 o 
  24   8   2      325.04      427.23    184.61 o 
 -21   9   2      369.58      461.59    242.44 o 
 -19   9   2      339.37      565.98    248.48 o 
 -17   9   2     1153.95     1343.35    284.72 o 
 -15   9   2       99.45      -17.26    169.97 o 
 -13   9   2      974.09      997.68    155.02 o 
 -11   9   2      254.24      129.27    101.43 o 
  -9   9   2      514.98      429.92    114.64 o 
  -7   9   2      826.59      845.22    107.48 o 
  -5   9   2      901.67      878.05    143.72 o 
  -3   9   2      753.35      581.14     96.28 o 
  -1   9   2      419.07      344.10     71.07 o 
   1   9   2      352.28      381.43     71.54 o 
   3   9   2     1044.15      896.91     92.96 o 
   5   9   2     3826.83     4047.04    175.76 o 
   7   9   2     2438.44     2457.34    224.47 o 
   9   9   2     3154.17     3542.39    267.49 o 
  11   9   2     1754.39     1437.04    207.07 o 
  13   9   2       92.28       67.60    120.88 o 
  15   9   2       44.24       46.50    126.54 o 
  17   9   2      846.80      989.49    197.96 o 
  19   9   2        6.54      -37.70    130.85 o 
  21   9   2      432.86      508.12    187.67 o 
 -16  10   2     1170.41     1545.24    316.64 o 
 -14  10   2      120.48      118.20    180.32 o 
 -12  10   2     1023.77     1324.37    272.64 o 
 -10  10   2     1531.36     1691.03    213.97 o 
  -8  10   2     1333.97     1506.09    174.41 o 
  -6  10   2       37.50      114.85    103.10 o 
  -4  10   2      438.29      594.84    136.94 o 
  -2  10   2     1773.21     1657.54    188.84 o 
   0  10   2      165.29      140.66    102.58 o 
   2  10   2     3495.93     3353.86    188.98 o 
   4  10   2       55.44       68.33     59.26 o 
   6  10   2      851.47      654.33     93.93 o 
   8  10   2      661.92      751.25    166.23 o 
  10  10   2      442.02      519.10    160.39 o 
  12  10   2      769.70      859.45    182.05 o 
  14  10   2      309.43      322.68    156.79 o 
  16  10   2      441.35      775.56    199.22 o 
  -9  11   2      414.77      514.22    217.42 o 
  -7  11   2       33.28        1.07     85.70 o 
  -5  11   2     1434.82     1333.00    249.34 o 
  -3  11   2       42.97       46.27     98.77 o 
  -1  11   2      888.41      891.09    163.13 o 
   1  11   2        7.46       72.75    101.28 o 
   3  11   2       49.27      109.85    102.46 o 
   5  11   2     1007.95     1179.42    314.05 o 
   7  11   2      214.84      348.22    142.67 o 
   9  11   2     1269.89     1664.15    233.09 o 
  10 -10   3       44.64      -20.71    144.95 o 
  12 -10   3     2511.84     2918.79    333.90 o 
  14 -10   3      254.93      264.01    199.30 o 
   7  -9   3     2089.90     2187.15    260.56 o 
   9  -9   3     1588.71     1566.81    245.03 o 
  11  -9   3      858.08      773.05    210.52 o 
  13  -9   3      241.39      245.89    165.65 o 
  15  -9   3     1720.28     1681.56    295.07 o 
  17  -9   3     1066.63     1234.64    265.74 o 
  19  -9   3     1739.46     1980.08    338.21 o 
 -24  -8   3     2044.23     2796.27    396.88 o 
 -22  -8   3        6.85      -75.92    186.36 o 
 -20  -8   3     5013.37     6221.51    473.67 o 
 -18  -8   3      128.37       86.28    159.61 o 
 -16  -8   3      764.32      891.25    212.24 o 
 -14  -8   3     3509.54     4187.07    338.21 o 
   6  -8   3      302.93      280.40    131.14 o 
   8  -8   3      864.46      779.09    176.01 o 
  10  -8   3    11031.13    11151.43    490.92 o 
  12  -8   3     3416.35     4093.89    353.74 o 
  14  -8   3     9211.51    10170.45    517.67 o 
  16  -8   3       94.32      165.65    161.34 o 
  18  -8   3      917.21      861.92    233.81 o 
  20  -8   3      207.97      294.21    191.54 o 
  22  -8   3       94.90      302.84    230.36 o 
 -27  -7   3      823.34      918.00    297.66 o 
 -25  -7   3      160.53      101.81    182.91 o 
 -23  -7   3     1213.06     1326.09    280.40 o 
 -21  -7   3     1106.65     1173.38    270.05 o 
 -19  -7   3       55.76      281.27    180.32 o 
 -17  -7   3     4905.23     5406.18    396.02 o 
 -15  -7   3      613.23      759.25    179.46 o 
 -13  -7   3     2653.77     3102.56    271.78 o 
 -11  -7   3      904.09     1259.66    206.20 o 
  -9  -7   3     1757.16     1827.37    192.40 o 
  -7  -7   3     3718.74     3139.66    212.24 o 
   5  -7   3     1702.63     1797.17    207.07 o 
   7  -7   3     3936.03     4281.98    298.52 o 
   9  -7   3     6691.96     6726.23    366.68 o 
  11  -7   3     3451.83     3358.80    283.85 o 
  13  -7   3      503.92      522.73    115.61 o 
  15  -7   3      375.98      380.16    111.52 o 
  17  -7   3     4767.98     5204.50    284.60 o 
  19  -7   3      298.22      398.84    130.74 o 
  21  -7   3     3182.65     4232.80    411.55 o 
  23  -7   3      148.50      165.65    187.22 o 
  25  -7   3      410.95      456.41    234.68 o 
 -30  -6   3      791.52     1000.83    307.15 o 
 -28  -6   3     1078.25     1051.73    293.35 o 
 -26  -6   3      745.26      911.10    264.87 o 
 -24  -6   3     2251.97     2771.25    359.78 o 
 -22  -6   3     1955.48     2324.33    329.58 o 
 -20  -6   3     1765.67     1887.76    287.31 o 
 -18  -6   3      968.37     1290.72    253.66 o 
 -16  -6   3      496.50      659.16    185.50 o 
 -14  -6   3     2675.85     2502.06    249.34 o 
 -12  -6   3       49.09       77.65    104.40 o 
 -10  -6   3     4356.22     4537.36    270.91 o 
  -8  -6   3      472.81      544.41    110.44 o 
  -6  -6   3     1044.28     1186.32    141.50 o 
  -4  -6   3       88.74      113.89     62.98 o 
  -2  -6   3      407.94      531.47     94.04 o 
   2  -6   3     1859.17     1922.27    192.40 o 
   4  -6   3    16128.34    16071.01    465.90 o 
   6  -6   3     1353.77     1067.26    160.48 o 
   8  -6   3       11.41       54.65     67.59 o 
  10  -6   3     1711.39     1764.98    150.69 o 
  12  -6   3     6764.51     7228.49    378.76 o 
  14  -6   3     2319.59     2565.75    187.56 o 
  16  -6   3     1203.39     1224.13    159.92 o 
  18  -6   3     2972.06     3022.55    225.35 o 
  20  -6   3      684.47      773.30    149.35 o 
  22  -6   3     1092.66      993.04    175.33 o 
  24  -6   3      600.40      948.20    259.70 o 
  26  -6   3       90.62      170.83    199.30 o 
  28  -6   3      696.45      646.22    256.25 o 
 -31  -5   3      424.28      317.50    258.83 o 
 -29  -5   3      383.24      735.95    272.64 o 
 -27  -5   3      285.45      295.07    204.48 o 
 -25  -5   3      465.82      443.47    209.66 o 
 -23  -5   3     1247.11     1367.51    264.01 o 
 -21  -5   3      835.77      802.39    211.38 o 
 -19  -5   3     4265.03     4231.07    358.05 o 
 -17  -5   3     3208.63     3528.77    325.27 o 
 -15  -5   3     2389.84     2078.44    230.36 o 
 -13  -5   3     7493.82     7626.11    359.78 o 
 -11  -5   3     3245.48     3881.65    252.79 o 
  -9  -5   3      952.77     1174.24    156.16 o 
  -7  -5   3     6252.67     6083.46    251.93 o 
  -5  -5   3    13697.17    14656.91    342.52 o 
  -3  -5   3     3341.64     2992.98    148.40 o 
  -1  -5   3    22467.55    22915.45    350.29 o 
   3  -5   3     1026.41     1055.18    142.36 o 
   5  -5   3     4926.41     4924.36    186.05 o 
   7  -5   3     7859.21     7888.93    386.53 o 
   9  -5   3     2595.23     2454.25    150.79 o 
  11  -5   3      737.39      822.07    114.24 o 
  13  -5   3     1288.27     1229.44    139.93 o 
  15  -5   3      108.04      103.96     84.57 o 
  17  -5   3     2395.44     2499.92    198.17 o 
  19  -5   3     2116.96     2334.57    245.46 o 
  21  -5   3     2454.11     2776.93    315.35 o 
  23  -5   3     3968.99     3919.74    706.62 o 
  25  -5   3     1140.91     1504.75    203.23 o 
  27  -5   3      762.90      880.04    259.70 o 
  29  -5   3      561.90      855.88    275.23 o 
 -32  -4   3      494.53      437.43    248.48 o 
 -30  -4   3      245.78      251.07    220.87 o 
 -28  -4   3      792.22     1153.54    292.48 o 
 -26  -4   3     6442.15     6513.13    500.41 o 
 -24  -4   3      187.08      162.20    172.56 o 
 -22  -4   3    17610.39    17292.70    683.32 o 
 -20  -4   3     1842.24     1621.16    260.56 o 
 -18  -4   3    12037.43    11930.52    521.98 o 
 -16  -4   3      505.60      341.66    133.73 o 
 -14  -4   3     1705.04     1634.11    217.42 o 
 -12  -4   3     1321.15     1465.00    192.40 o 
 -10  -4   3     3631.27     3865.26    243.30 o 
  -8  -4   3    14607.91    15327.29    384.80 o 
  -6  -4   3     2082.24     2518.46    161.34 o 
  -4  -4   3     1536.38     1369.23    109.57 o 
  -2  -4   3     2763.85     3047.34    125.97 o 
   0  -4   3     6292.51     5935.93    145.81 o 
   2  -4   3     5990.04     6022.21    246.76 o 
   4  -4   3     9723.37     9705.42    445.19 o 
   6  -4   3     2878.86     2845.31    139.38 o 
   8  -4   3    11127.28    12558.59    281.24 o 
  10  -4   3     6449.16     6391.54    267.89 o 
  12  -4   3    46789.82    50668.27   2266.09 o 
  14  -4   3     2033.86     2488.41    176.27 o 
  16  -4   3    22297.38    23462.06    480.09 o 
  18  -4   3      576.30      662.59    121.65 o 
  20  -4   3     1844.11     2326.17    304.56 o 
  22  -4   3     1091.91     1319.24    180.15 o 
  24  -4   3     1266.10     1258.23    182.50 o 
  26  -4   3      567.49      800.08    182.91 o 
  28  -4   3      826.63      775.89    174.65 o 
  30  -4   3      579.02      867.96    265.74 o 
 -33  -3   3      565.03      359.78    232.95 o 
 -31  -3   3      123.59      -70.75    167.38 o 
 -29  -3   3     4250.27     4513.20    440.88 o 
 -27  -3   3     1793.49     1752.31    316.64 o 
 -25  -3   3     5643.29     5394.10    439.16 o 
 -23  -3   3      936.11      893.84    216.56 o 
 -21  -3   3     1389.42     1505.55    259.70 o 
 -19  -3   3    13959.77    14102.14    583.24 o 
 -17  -3   3     6890.38     6942.79    393.43 o 
 -15  -3   3    53419.02    54457.03    534.73 o 
 -13  -3   3     3139.92     3017.37    112.72 o 
 -11  -3   3    22503.79    22371.40    768.74 o 
  -9  -3   3     1742.29     2058.59    170.83 o 
  -7  -3   3      509.78      461.86     66.20 o 
  -5  -3   3    14929.31    16049.33    930.08 o 
  -3  -3   3    53174.02    58509.04    807.13 o 
  -1  -3   3    10709.31    11680.19    455.98 o 
   1  -3   3      535.37      416.33     48.03 o 
   3  -3   3      654.10      600.65     60.74 o 
   5  -3   3    63919.56    59304.54    835.49 o 
   7  -3   3     7295.25     7375.06    158.53 o 
   9  -3   3    73329.41    75087.48   1029.54 o 
  11  -3   3     1403.69     1352.61     86.26 o 
  13  -3   3     1067.68      935.76     77.77 o 
  15  -3   3    10944.67    11448.23    467.63 o 
  17  -3   3     3133.08     3248.15    199.80 o 
  19  -3   3    22804.25    23545.92   1457.24 o 
  21  -3   3     2775.01     2665.36    284.29 o 
  23  -3   3     9721.04     9463.18    777.36 o 
  25  -3   3       62.53      101.54    109.35 o 
  27  -3   3      633.33      569.06    152.77 o 
  29  -3   3      171.18      154.10    134.83 o 
  31  -3   3      262.86      333.90    203.62 o 
 -34  -2   3       50.93      180.32    220.01 o 
 -32  -2   3      622.89      488.33    231.23 o 
 -30  -2   3      946.45      662.62    245.89 o 
 -28  -2   3     1808.84     1721.25    314.91 o 
 -26  -2   3     5267.78     4441.59    381.35 o 
 -24  -2   3     5623.08     6231.86    450.37 o 
 -22  -2   3    18194.65    19293.49    706.62 o 
 -20  -2   3    24935.64    26073.60    477.17 o 
 -18  -2   3    14427.67    14988.41    366.68 o 
 -16  -2   3     3257.52     3201.50    155.26 o 
 -14  -2   3     1064.24     1317.03    102.82 o 
 -12  -2   3     5279.35     5507.63    158.13 o 
 -10  -2   3     9697.93     9538.44    136.33 o 
  -8  -2   3    24203.16    26050.46    374.28 o 
  -6  -2   3     8029.38     7439.15    187.43 o 
  -4  -2   3     4407.30     4014.79    230.79 o 
  -2  -2   3     9748.88    10834.85    631.12 o 
   0  -2   3    43022.11    43018.36    410.78 o 
   2  -2   3    62340.38    64868.37    968.75 o 
   4  -2   3     4137.53     3519.58     98.36 o 
   6  -2   3     4379.40     5008.43    120.14 o 
   8  -2   3    28334.62    31182.21    334.41 o 
  10  -2   3    15996.62    14465.25    252.54 o 
  12  -2   3    34066.16    36627.09   1010.57 o 
  14  -2   3    55307.56    58383.86    938.41 o 
  16  -2   3    17854.79    18577.67    585.40 o 
  18  -2   3     5241.79     4155.71    537.08 o 
  20  -2   3     5071.92     4249.72    228.57 o 
  22  -2   3     3942.07     3660.32    226.30 o 
  24  -2   3     1051.81      963.16    148.26 o 
  26  -2   3     1226.98     1128.08    170.40 o 
  28  -2   3      657.88      567.72    149.96 o 
  30  -2   3     1368.00     1474.88    281.27 o 
  32  -2   3      265.26       99.28    132.61 o 
 -35  -1   3      527.36      666.93    264.01 o 
 -33  -1   3     2001.53     2364.02    362.37 o 
 -31  -1   3     2070.67     2059.46    332.17 o 
 -29  -1   3     2204.67     2507.24    345.11 o 
 -27  -1   3     4014.32     3943.77    383.07 o 
 -25  -1   3     1068.58     1075.02    232.09 o 
 -23  -1   3     4583.30     4904.81    446.92 o 
 -21  -1   3      753.43      830.97    126.95 o 
 -19  -1   3     6379.06     6280.24   1314.45 o 
 -17  -1   3    19016.89    21213.14   1280.37 o 
 -15  -1   3      607.97      740.11     80.25 o 
 -13  -1   3    62350.28    62209.30   1146.48 o 
 -11  -1   3     1120.64     1078.97     69.77 o 
  -9  -1   3     1918.69     2254.77     81.33 o 
  -7  -1   3     3059.80     2981.41     72.30 o 
  -5  -1   3   143546.84   142614.19   7362.10 o 
  -3  -1   3    27661.86    29313.33   1718.66 o 
  -1  -1   3    17912.30    17746.89    160.45 o 
   1  -1   3    21206.40    23285.14    337.11 o 
   3  -1   3     6961.83     6959.12    119.87 o 
   5  -1   3    10152.24    11046.57    266.31 o 
   7  -1   3    69614.39    78978.39   2170.13 o 
   9  -1   3      114.27      156.39     39.12 o 
  11  -1   3    11942.84    13291.24    520.17 o 
  13  -1   3     4240.01     4907.09    168.48 o 
  15  -1   3      347.83      228.35     51.49 o 
  17  -1   3    11306.88    11191.84    508.61 o 
  19  -1   3     3173.92     2599.44    184.51 o 
  21  -1   3     5254.82     5413.64    257.70 o 
  23  -1   3     5017.48     4494.64    254.09 o 
  25  -1   3     2941.28     2875.87    359.78 o 
  27  -1   3     2986.28     3007.27    239.90 o 
  29  -1   3      578.86      627.43    160.10 o 
  31  -1   3      397.05      537.71    154.38 o 
  33  -1   3      291.06      345.58    148.84 o 
 -34   0   3      526.40      508.18    234.68 o 
 -32   0   3        8.33      114.75    178.60 o 
 -30   0   3     4608.38     4702.15    424.49 o 
 -28   0   3     3997.44     3512.38    374.45 o 
 -26   0   3     2925.68     3222.75    452.53 o 
 -24   0   3    10221.19    11137.13    754.07 o 
 -22   0   3     1669.10     1845.28    172.70 o 
 -20   0   3    10931.51    11600.40    856.31 o 
 -18   0   3     1761.63     1472.13    147.54 o 
 -16   0   3      340.01      340.62     55.67 o 
 -14   0   3     1932.08     1793.04     82.81 o 
 -12   0   3      682.38      630.58     53.19 o 
 -10   0   3     5578.88     5242.56    103.95 o 
  -8   0   3     1761.85     1498.62     56.83 o 
  -6   0   3     2595.05     2708.66     85.30 o 
  -4   0   3      767.81      726.44     50.74 o 
  -2   0   3       11.51       24.78     13.65 o 
   0   0   3    21141.88    21786.89    396.01 o 
   2   0   3      183.22      321.75     32.71 o 
   4   0   3     2354.47     2436.26    161.93 o 
   6   0   3    12436.16    13583.22    178.66 o 
   8   0   3     1357.99     1228.95     72.70 o 
  10   0   3     1301.71     1088.52     75.15 o 
  12   0   3     6352.05     6017.76    235.46 o 
  14   0   3    26750.65    26395.05    331.46 o 
  16   0   3     3670.05     3123.40    129.48 o 
  18   0   3    25932.61    21864.18   1251.89 o 
  20   0   3     4510.10     5088.44    246.48 o 
  22   0   3      103.01      -18.59     83.27 o 
  24   0   3      870.88      813.49    143.94 o 
  26   0   3     2935.90     3165.12    238.90 o 
  28   0   3      657.83      817.49    159.39 o 
  30   0   3     3396.15     3509.37    269.17 o 
  32   0   3      960.76     1008.17    179.44 o 
 -35   1   3      628.66      853.29    274.36 o 
 -33   1   3     1999.01     2519.32    351.15 o 
 -31   1   3     1924.96     1685.87    316.64 o 
 -29   1   3     2310.05     2392.70    213.54 o 
 -27   1   3     4203.04     4226.72    402.92 o 
 -25   1   3     1088.76     1127.83    154.83 o 
 -23   1   3     4081.42     3991.15    287.31 o 
 -21   1   3      484.32      482.07     85.95 o 
 -19   1   3     6631.02     6358.76    259.67 o 
 -17   1   3    18611.95    19005.88    441.38 o 
 -15   1   3      654.68      711.56     58.09 o 
 -13   1   3    63476.22    60923.01    776.19 o 
 -11   1   3      680.14      735.29     52.19 o 
  -9   1   3     1996.54     2346.20     71.53 o 
  -7   1   3     2262.82     2275.65     66.09 o 
  -5   1   3   142011.08   142672.70   3309.49 o 
  -3   1   3    32240.96    32395.38    691.15 o 
  -1   1   3    14571.79    15156.38    288.61 o 
   1   1   3    22667.65    24745.78    329.58 o 
   3   1   3     7325.32     7461.56    203.82 o 
   5   1   3    10171.28    10454.89    145.52 o 
   7   1   3    68971.92    71155.11    602.78 o 
   9   1   3       84.65      133.39     35.85 o 
  11   1   3    10981.02    11391.82    200.91 o 
  13   1   3     5095.20     5442.71    156.33 o 
  15   1   3      496.81      315.49     59.69 o 
  17   1   3    12187.27    12318.09    379.43 o 
  19   1   3     3439.52     2819.37    188.56 o 
  21   1   3     5478.42     5964.79    442.17 o 
  23   1   3     5106.46     4929.17    262.84 o 
  25   1   3     2613.03     2663.14    346.41 o 
  27   1   3     2734.34     3084.85    277.38 o 
  29   1   3      408.78      462.46    142.10 o 
  31   1   3      437.01      649.32    163.01 o 
  33   1   3      331.85      370.29    140.96 o 
 -34   2   3       79.05      257.11    221.73 o 
 -32   2   3      648.41      511.63    215.70 o 
 -30   2   3      928.54      806.73    158.85 o 
 -28   2   3     1483.50     1462.61    187.20 o 
 -26   2   3     5508.27     5097.86    274.01 o 
 -24   2   3     6044.53     5705.59    255.01 o 
 -22   2   3    17725.94    17434.07    350.95 o 
 -20   2   3    25186.13    22576.11    445.65 o 
 -18   2   3    14750.97    13294.66    266.02 o 
 -16   2   3     3372.95     2911.67     92.13 o 
 -14   2   3     1138.97     1300.37     65.34 o 
 -12   2   3     7274.41     6604.83    218.18 o 
 -10   2   3     6428.64     6504.68    118.85 o 
  -8   2   3    26630.31    27578.42    262.24 o 
  -6   2   3     7844.30     7166.53    131.44 o 
  -4   2   3     4305.34     3730.47    121.60 o 
  -2   2   3     9164.68     9786.71    270.18 o 
   0   2   3    43606.28    42332.52   1808.95 o 
   2   2   3    59533.04    58343.24    518.41 o 
   4   2   3     3588.53     2937.35     68.40 o 
   6   2   3     3261.07     3915.12     69.02 o 
   8   2   3    30123.53    28878.13    294.27 o 
  10   2   3    16347.18    12809.27    345.20 o 
  12   2   3    35134.63    32809.34    365.82 o 
  14   2   3    55287.28    52807.96    910.79 o 
  16   2   3    18360.58    18168.09    301.91 o 
  18   2   3     4983.19     4376.90    169.25 o 
  20   2   3     5003.64     4694.65    183.33 o 
  22   2   3     4189.73     4221.43    242.54 o 
  24   2   3     1183.33     1036.41    150.90 o 
  26   2   3     1588.32     1563.98    188.44 o 
  28   2   3      396.77      424.86    138.48 o 
  30   2   3     1497.92     1362.33    284.72 o 
  32   2   3      191.24      168.24    195.85 o 
 -33   3   3      612.99      670.74    163.78 o 
 -31   3   3      121.53       54.86    120.24 o 
 -29   3   3     4315.91     4636.47    292.29 o 
 -27   3   3     1461.16     1275.47    140.93 o 
 -25   3   3     5954.97     5372.63    225.82 o 
 -23   3   3      974.04      761.81    103.38 o 
 -21   3   3     1184.57     1143.42    117.11 o 
 -19   3   3    14814.13    12504.38    786.97 o 
 -17   3   3     5944.45     5988.81    186.97 o 
 -15   3   3    55349.95    53585.39   1398.13 o 
 -13   3   3     3491.51     3392.12     98.77 o 
 -11   3   3    21526.01    21100.97    290.41 o 
  -9   3   3     1744.26     1931.01     76.53 o 
  -7   3   3      247.86      267.06     39.60 o 
  -5   3   3    15377.07    15834.67    180.20 o 
  -3   3   3    53856.04    58554.71   1703.23 o 
  -1   3   3    11189.01    11734.18    227.15 o 
   1   3   3      812.89      703.45     40.40 o 
   3   3   3      640.41      667.38     79.83 o 
   5   3   3    64188.90    53050.33    704.98 o 
   7   3   3     6096.48     5948.46    110.34 o 
   9   3   3    74091.65    68723.56   1753.41 o 
  11   3   3      731.00      588.44     54.41 o 
  13   3   3      916.06      784.29     70.27 o 
  15   3   3    11033.92     9524.82    755.54 o 
  17   3   3     2787.84     3041.14    150.03 o 
  19   3   3    23137.95    21643.67    367.97 o 
  21   3   3     2622.22     2718.30    158.31 o 
  23   3   3     9715.20     9300.71    334.73 o 
  25   3   3       72.68      108.71    169.97 o 
  27   3   3      652.24      688.50    239.85 o 
  29   3   3      168.73      156.16    207.93 o 
  31   3   3      220.39      423.62    231.23 o 
 -32   4   3      501.48      648.80    164.35 o 
 -30   4   3      301.17      316.44    111.74 o 
 -28   4   3      834.45      833.58    127.71 o 
 -26   4   3     6798.75     6582.38    251.99 o 
 -24   4   3      139.01      156.21     79.25 o 
 -22   4   3    17754.44    16272.21    338.87 o 
 -20   4   3     1709.88     1676.88    131.16 o 
 -18   4   3    11673.71    11393.13    264.90 o 
 -16   4   3      698.37      843.44     93.47 o 
 -14   4   3     1508.26     1532.13     82.39 o 
 -12   4   3     1040.59     1146.35     87.55 o 
 -10   4   3     4541.14     4707.08    121.33 o 
  -8   4   3    14093.93    14435.65    370.73 o 
  -6   4   3     2692.83     2827.32     83.56 o 
  -4   4   3     1092.75      976.59     67.41 o 
  -2   4   3     2759.62     2918.12     88.85 o 
   0   4   3     5528.54     5288.22    205.85 o 
   2   4   3     7001.81     6863.65    267.07 o 
   4   4   3    11345.98    11847.03    469.40 o 
   6   4   3     3208.49     2955.66     99.86 o 
   8   4   3    10984.00    11450.83    155.14 o 
  10   4   3     6264.05     5921.48    152.99 o 
  12   4   3    46796.58    46828.07    486.11 o 
  14   4   3     1840.62     1916.39    124.07 o 
  16   4   3    22102.15    21026.90   1192.79 o 
  18   4   3      547.86      600.64    125.83 o 
  20   4   3     2039.87     2500.33    213.24 o 
  22   4   3     1014.91     1059.01    161.61 o 
  24   4   3     1186.42     1006.86    260.56 o 
  26   4   3      518.36      781.68    243.30 o 
  28   4   3      783.77      623.79    236.40 o 
  30   4   3      581.92      686.77    253.66 o 
 -31   5   3      445.35      575.03    163.13 o 
 -29   5   3      415.21      605.94    163.22 o 
 -27   5   3      258.88      225.70     95.80 o 
 -25   5   3      422.05      325.28    100.07 o 
 -23   5   3     1152.22      995.34    119.16 o 
 -21   5   3      719.94      692.71    102.44 o 
 -19   5   3     4767.65     4718.23    259.36 o 
 -17   5   3     2966.31     3080.23    213.14 o 
 -15   5   3     2559.01     2655.41    186.59 o 
 -13   5   3     7417.15     7345.25    290.28 o 
 -11   5   3     3126.55     3110.88    114.61 o 
  -9   5   3      855.77      887.91     74.28 o 
  -7   5   3     4920.57     4577.36    127.51 o 
  -5   5   3    15791.42    16331.11    326.08 o 
  -3   5   3     2468.87     2258.08    104.64 o 
  -1   5   3    20915.64    20688.02    379.03 o 
   1   5   3      154.16      133.19     31.83 o 
   3   5   3     1016.02     1132.72     77.18 o 
   5   5   3     5108.92     5383.77    160.25 o 
   7   5   3     8050.30     8157.60    182.38 o 
   9   5   3     2538.25     2435.48    116.24 o 
  11   5   3      833.69      805.47    149.26 o 
  13   5   3     1125.66      877.64    130.12 o 
  15   5   3      200.33      120.46     91.69 o 
  17   5   3     2711.42     2575.03    217.67 o 
  19   5   3     2416.86     2549.05    218.57 o 
  21   5   3     2101.35     2443.00    222.37 o 
  23   5   3     4140.48     4111.98    372.72 o 
  25   5   3     1234.83     1568.53    314.91 o 
  27   5   3      804.92      978.39    292.48 o 
  29   5   3      619.34      609.12    260.56 o 
 -30   6   3      836.54      600.49    270.05 o 
 -28   6   3     1174.29     1176.91    193.86 o 
 -26   6   3      841.50      769.39    168.62 o 
 -24   6   3     2028.68     2034.35    163.19 o 
 -22   6   3     2247.93     2540.94    174.85 o 
 -20   6   3     1312.11     1329.22    136.25 o 
 -18   6   3     1139.21     1264.36    131.40 o 
 -16   6   3      372.25      427.80     86.15 o 
 -14   6   3     2518.08     2475.11    144.88 o 
 -12   6   3       46.38       51.62     60.50 o 
 -10   6   3     4207.21     4336.84    139.91 o 
  -8   6   3      418.21      356.21     55.73 o 
  -6   6   3     1268.08     1284.85     83.69 o 
  -4   6   3       54.80      118.64     51.62 o 
  -2   6   3      369.61      468.06     57.64 o 
   0   6   3    11482.69    11699.64    204.86 o 
   2   6   3     2052.59     2048.24    220.01 o 
   4   6   3    15860.87    15393.99    437.43 o 
   6   6   3     1397.29     1399.30    150.27 o 
   8   6   3       73.81      132.66     81.03 o 
  10   6   3     1557.69     1601.78    171.83 o 
  12   6   3     6760.16     7507.24    334.33 o 
  14   6   3     2670.66     2821.99    222.66 o 
  16   6   3     1759.92     1763.43    196.04 o 
  18   6   3     2700.32     2851.39    236.70 o 
  20   6   3      619.54      615.66    158.58 o 
  22   6   3     1142.49     1119.08    189.85 o 
  24   6   3      620.08      867.14    185.03 o 
  26   6   3       76.41       97.49    192.40 o 
  28   6   3      702.11      931.80    299.38 o 
 -27   7   3      825.86     1283.82    314.91 o 
 -25   7   3      128.55      128.55    194.99 o 
 -23   7   3     1348.14     1486.50    197.46 o 
 -21   7   3     1122.15     1207.74    136.99 o 
 -19   7   3       50.95       89.44     81.18 o 
 -17   7   3     5034.19     5163.30    215.73 o 
 -15   7   3      878.64     1008.70    116.99 o 
 -13   7   3     2602.35     2851.88    158.01 o 
 -11   7   3      798.00      987.43    104.84 o 
  -9   7   3     1855.85     1832.64    108.04 o 
  -7   7   3     3829.29     3570.04    154.05 o 
  -5   7   3     2971.30     2913.06    122.10 o 
  -3   7   3    27327.75    25848.56    377.72 o 
  -1   7   3      982.37      896.63     84.69 o 
   1   7   3     9868.74     9035.19    201.49 o 
   3   7   3     1800.28     1689.91    167.53 o 
   5   7   3     1846.70     2078.67    178.71 o 
   7   7   3     4288.50     4514.97    244.26 o 
   9   7   3     5933.13     5664.71    279.86 o 
  11   7   3     3127.29     2829.75    227.54 o 
  13   7   3      550.63      569.14    142.10 o 
  15   7   3      243.49      140.31    115.18 o 
  17   7   3     4912.90     4899.15    312.33 o 
  19   7   3      334.98      401.65    150.06 o 
  21   7   3     3143.80     3857.91    300.41 o 
  23   7   3      200.53      150.85    141.34 o 
  25   7   3      421.26      526.56    184.99 o 
 -24   8   3     2040.47     2229.42    377.03 o 
 -22   8   3       10.93       85.42    194.13 o 
 -20   8   3     5014.44     5930.97    313.19 o 
 -18   8   3      148.89      153.32    109.04 o 
 -16   8   3      849.20      860.63    115.41 o 
 -14   8   3     3166.56     3370.80    180.32 o 
 -12   8   3      759.50      806.33    107.63 o 
 -10   8   3     3263.46     3570.97    174.13 o 
  -8   8   3     1009.51     1014.85     95.63 o 
  -6   8   3     1180.76     1119.52    115.02 o 
  -4   8   3       86.90       87.89     63.68 o 
  -2   8   3      370.18      317.01     77.73 o 
   0   8   3     3767.57     3740.62    140.82 o 
   2   8   3     3871.39     3576.10    144.06 o 
   4   8   3     4363.43     4502.68    168.38 o 
   6   8   3      323.45      225.34    107.62 o 
   8   8   3      964.95     1051.29    163.50 o 
  10   8   3    11147.53    12308.75    437.36 o 
  12   8   3     3636.35     3682.58    265.31 o 
  14   8   3     9155.05     9881.05    415.45 o 
  16   8   3       78.65      201.17    136.06 o 
  18   8   3      904.99      824.67    189.83 o 
  20   8   3      192.10       95.56    143.51 o 
  22   8   3      117.68      263.73    163.35 o 
 -21   9   3      353.17      218.28    224.32 o 
 -19   9   3      356.87      513.35    228.64 o 
 -17   9   3     2169.17     2158.26    210.77 o 
 -15   9   3     1557.26     1609.50    181.43 o 
 -13   9   3     2682.17     2902.73    227.75 o 
 -11   9   3     2231.59     1982.22    250.21 o 
  -9   9   3      140.20      162.51     78.14 o 
  -7   9   3      344.12      292.79     75.65 o 
  -5   9   3     2582.61     2415.99    154.10 o 
  -3   9   3       46.88       37.98     65.31 o 
  -1   9   3      472.89      471.54    113.08 o 
   1   9   3      801.92      767.16     89.31 o 
   3   9   3     1152.46     1028.80     99.45 o 
   5   9   3     1948.74     2099.06    136.46 o 
   7   9   3     1931.40     1865.11    201.26 o 
   9   9   3     1720.23     1813.93    211.71 o 
  11   9   3      782.93      570.03    157.09 o 
  13   9   3      253.64      250.21    138.42 o 
  15   9   3     1698.00     1578.15    225.12 o 
  17   9   3     1043.20     1253.86    219.56 o 
  19   9   3     1803.80     1973.00    271.09 o 
 -16  10   3       63.28       79.38    188.95 o 
 -14  10   3       46.25       76.80    101.51 o 
 -12  10   3       35.62       48.67     94.53 o 
 -10  10   3      279.37      314.33    113.13 o 
  -8  10   3      464.27      486.07    124.57 o 
  -6  10   3      244.42      223.67     90.90 o 
  -4  10   3      253.73      335.03    119.69 o 
  -2  10   3      225.74      211.94    104.17 o 
   0  10   3      104.06      190.49     79.40 o 
   2  10   3      219.13      307.19     87.17 o 
   4  10   3      170.28      168.83     79.99 o 
   6  10   3       89.98       82.69     69.26 o 
   8  10   3     1301.74     1277.94    196.16 o 
  10  10   3       30.88      -44.42    112.82 o 
  12  10   3     2450.52     2781.58    272.14 o 
  14  10   3      296.73      261.80    154.35 o 
  -9  11   3      323.65      199.76    172.12 o 
  -7  11   3       35.29      -33.00     91.41 o 
  -5  11   3     1632.94     1316.60    241.58 o 
  -3  11   3      137.12      139.24    104.34 o 
  -1  11   3     1150.60     1064.10    170.37 o 
   1  11   3       19.55       75.35     98.51 o 
   3  11   3       39.07        4.00     97.06 o 
   5  11   3       53.20      -57.81    154.44 o 
   7  11   3       77.06      112.16    187.22 o 
  10 -10   4      199.84       99.22    156.16 o 
  12 -10   4      978.24     1050.00    240.72 o 
  14 -10   4      234.21      314.91    205.34 o 
   9  -9   4      333.88      499.55    178.60 o 
  11  -9   4      625.56      836.90    217.42 o 
  13  -9   4      225.72      251.93    172.56 o 
  15  -9   4      238.86      237.26    184.63 o 
  17  -9   4      499.97      463.31    221.73 o 
  19  -9   4       62.87       94.91    194.99 o 
 -24  -8   4      166.38       81.10    203.62 o 
 -22  -8   4      103.78      114.75    197.58 o 
 -20  -8   4      538.81      317.50    200.16 o 
   6  -8   4      360.37      382.21    151.85 o 
   8  -8   4      458.00      387.39    152.71 o 
  10  -8   4       55.51       12.08    123.38 o 
  12  -8   4      281.52      207.07    149.26 o 
  14  -8   4      261.97      345.97    190.67 o 
  16  -8   4      317.18      341.23    134.22 o 
  18  -8   4      844.86      882.86    167.21 o 
  20  -8   4      720.15      689.36    242.44 o 
  22  -8   4      182.43      333.03    220.01 o 
 -27  -7   4     2284.12     2598.69    431.39 o 
 -25  -7   4      226.93      444.33    255.38 o 
 -23  -7   4     3142.51     3734.11    434.84 o 
 -21  -7   4      320.00      227.77    175.14 o 
 -19  -7   4      176.73      145.81    163.93 o 
 -17  -7   4       26.01      -31.92    132.01 o 
 -15  -7   4      301.31      380.49    155.30 o 
 -13  -7   4      242.80      196.71    130.28 o 
 -11  -7   4      213.79      316.64    121.65 o 
   5  -7   4      996.65      907.64    166.52 o 
   7  -7   4    10579.91    11522.43    470.22 o 
   9  -7   4     3886.38     3961.02    303.70 o 
  11  -7   4    13307.97    14435.03    405.40 o 
  13  -7   4      505.33      443.98    121.85 o 
  15  -7   4      818.93      776.94    144.12 o 
  17  -7   4      258.25      314.14    127.49 o 
  19  -7   4     1076.65     1237.07    186.77 o 
  21  -7   4       83.51      110.09    159.18 o 
  23  -7   4      420.67      437.43    220.87 o 
  25  -7   4      355.57      543.55    251.93 o 
 -30  -6   4     1299.56     1170.79    314.05 o 
 -28  -6   4       74.66       84.55    205.34 o 
 -26  -6   4      325.56      333.03    217.42 o 
 -24  -6   4     1128.24      970.63    257.11 o 
 -22  -6   4     2232.40     2462.37    322.68 o 
 -20  -6   4     7049.17     7113.62    459.86 o 
 -18  -6   4     5600.12     6117.97    419.31 o 
 -16  -6   4    10100.79    11369.72    509.90 o 
 -14  -6   4     3586.82     3879.92    311.46 o 
 -12  -6   4     4405.35     4941.14    295.93 o 
 -10  -6   4     4256.54     5174.96    285.58 o 
  -8  -6   4     2946.64     2728.11    199.30 o 
  -6  -6   4     2885.73     2892.90    177.73 o 
   6  -6   4     2895.81     2852.35    246.76 o 
   8  -6   4     1318.82     1254.07    138.45 o 
  10  -6   4     8445.25     8665.00    291.29 o 
  12  -6   4     4238.08     5265.03    404.21 o 
  14  -6   4    10805.33    10465.10    927.92 o 
  16  -6   4     1470.80     1803.81    183.65 o 
  18  -6   4     3773.37     4219.69    348.13 o 
  20  -6   4     2819.51     2781.49    242.49 o 
  22  -6   4       97.01       58.59    125.14 o 
  24  -6   4       23.80      152.21    138.61 o 
  26  -6   4      296.30      376.17    216.56 o 
 -31  -5   4      559.39      447.78    255.38 o 
 -29  -5   4     1767.86     1759.21    341.66 o 
 -27  -5   4     1080.32     1049.14    291.62 o 
 -25  -5   4     7088.44     7435.44    524.57 o 
 -23  -5   4     1748.97     1826.51    301.97 o 
 -21  -5   4     3466.47     3697.01    362.37 o 
 -19  -5   4     1550.90     1557.32    265.74 o 
 -17  -5   4     6107.63     7038.56    434.84 o 
 -15  -5   4      860.63      770.46    169.10 o 
 -13  -5   4     7392.58     7827.14    383.94 o 
 -11  -5   4     2019.96     2022.36    201.89 o 
  -9  -5   4      458.37      434.84    104.40 o 
  -7  -5   4     3959.51     4501.12    220.01 o 
  -5  -5   4    10573.13    10190.30    269.19 o 
  -3  -5   4    19954.02    19931.95    327.86 o 
  -1  -5   4     8772.24     8776.20    194.13 o 
   3  -5   4    11803.56    12466.31    399.47 o 
   5  -5   4    22790.45    23732.40    411.16 o 
   7  -5   4    18147.48    19091.88    376.39 o 
   9  -5   4    40635.63    40228.54    562.35 o 
  11  -5   4     7465.08     8019.00    439.59 o 
  13  -5   4     8114.55     7381.10    593.59 o 
  15  -5   4     1315.38     1058.66    144.70 o 
  17  -5   4     3090.68     3840.31    242.07 o 
  19  -5   4     1050.17      981.09    153.57 o 
  21  -5   4     1872.45     1937.37    201.24 o 
  23  -5   4      501.43      563.72    152.53 o 
  25  -5   4      564.74      551.43    157.68 o 
  27  -5   4       60.98      -55.39    125.98 o 
  29  -5   4      176.40      119.93    188.95 o 
 -32  -4   4      713.26      853.29    295.07 o 
 -30  -4   4      143.85      167.38    206.20 o 
 -28  -4   4     1163.68     1296.76    290.76 o 
 -26  -4   4     1015.45      802.39    237.26 o 
 -24  -4   4      230.87      211.38    183.77 o 
 -22  -4   4     3296.97     3543.44    366.68 o 
 -20  -4   4     1245.19     1131.10    229.50 o 
 -18  -4   4     4025.41     4200.88    345.97 o 
 -16  -4   4     1721.42     1733.33    233.81 o 
 -14  -4   4      609.06      526.30    149.26 o 
 -12  -4   4    11669.00    12483.57    430.53 o 
 -10  -4   4    15651.04    15855.31    455.55 o 
  -8  -4   4    38357.39    42978.53    681.60 o 
  -6  -4   4     7166.46     5984.10    404.64 o 
  -4  -4   4    19532.71    20357.08    399.90 o 
  -2  -4   4     5102.32     5200.41    128.63 o 
   0  -4   4    10437.10    11311.91    421.90 o 
   2  -4   4    30273.85    30786.74    348.96 o 
   4  -4   4     3774.48     4056.14    136.31 o 
   6  -4   4     9377.81    10202.73    210.20 o 
   8  -4   4     3589.95     3730.72    140.33 o 
  10  -4   4      606.35      682.25     80.38 o 
  12  -4   4    10624.83    11191.66    232.92 o 
  14  -4   4     1346.31     1383.55    151.09 o 
  16  -4   4    12302.46    13464.30   1144.91 o 
  18  -4   4     1735.72     1793.33    311.03 o 
  20  -4   4     2993.28     3221.04    363.23 o 
  22  -4   4     4613.06     5128.60    361.07 o 
  24  -4   4      404.05      352.74    132.06 o 
  26  -4   4     1106.37     1118.45    190.03 o 
  28  -4   4      185.22      216.15    146.84 o 
  30  -4   4      173.01       94.30    142.41 o 
 -33  -3   4     1070.09     1238.95    318.37 o 
 -31  -3   4      681.15      725.60    271.78 o 
 -29  -3   4     3148.23     2992.12    370.13 o 
 -27  -3   4      709.90      663.48    227.77 o 
 -25  -3   4     2522.63     2707.40    333.03 o 
 -23  -3   4     2453.63     2348.49    313.19 o 
 -21  -3   4      409.76      298.52    152.71 o 
 -19  -3   4     1093.68     1345.94    243.30 o 
 -17  -3   4     1092.78      944.74    193.26 o 
 -15  -3   4     8197.91     8035.93    401.19 o 
 -13  -3   4      326.62      276.95    119.93 o 
 -11  -3   4     7988.79     7879.49    247.98 o 
  -9  -3   4     3563.78     3626.52    169.11 o 
  -7  -3   4     2192.12     2500.11    198.87 o 
  -5  -3   4     1444.14     1511.11     97.19 o 
  -3  -3   4       39.27       27.07     29.75 o 
  -1  -3   4    16184.96    15494.24    349.86 o 
   1  -3   4     2241.04     2200.74     94.35 o 
   3  -3   4       18.30       39.80     32.92 o 
   5  -3   4     9406.96     9258.91    183.95 o 
   7  -3   4     3370.03     3361.21    120.47 o 
   9  -3   4    37994.92    41898.20    750.22 o 
  11  -3   4     4061.23     4113.58    175.26 o 
  13  -3   4     5896.21     5863.86    195.12 o 
  15  -3   4     2490.60     2473.31    178.17 o 
  17  -3   4      691.63      654.27    118.75 o 
  19  -3   4     2788.22     2998.58    208.33 o 
  21  -3   4     2614.43     2848.22    215.26 o 
  23  -3   4     1229.61     1256.06    178.16 o 
  25  -3   4     2472.49     2581.24    407.23 o 
  27  -3   4      939.19     1012.46    178.17 o 
  29  -3   4      576.20      593.80    168.45 o 
  31  -3   4       95.35      133.60    139.39 o 
 -34  -2   4      411.41      546.14    235.54 o 
 -32  -2   4      679.77      963.73    277.82 o 
 -30  -2   4       36.75      -14.67    164.79 o 
 -28  -2   4      885.54     1234.64    272.64 o 
 -26  -2   4      510.92      533.20    214.83 o 
 -24  -2   4     2497.24     2777.29    335.62 o 
 -22  -2   4     2999.97     3127.58    314.91 o 
 -20  -2   4      722.97      707.48    193.26 o 
 -18  -2   4    13135.83    15498.98    604.81 o 
 -16  -2   4      275.00      271.56     61.58 o 
 -14  -2   4     2416.99     2542.55    125.46 o 
 -12  -2   4     5033.30     4465.01    209.84 o 
 -10  -2   4    14856.90    14461.50    304.45 o 
  -8  -2   4    18434.07    16148.35    296.17 o 
  -6  -2   4    27624.34    26573.89    368.23 o 
  -4  -2   4     7244.75     5864.00    156.51 o 
  -2  -2   4    11887.10    13377.42    174.49 o 
   0  -2   4     7409.76     7756.71    180.58 o 
   2  -2   4    44162.21    47887.98    576.88 o 
   4  -2   4     6626.34     6982.54    147.57 o 
   6  -2   4     5599.47     7205.50    156.52 o 
   8  -2   4     4628.09     5806.05    148.92 o 
  10  -2   4      191.86      417.32     57.73 o 
  12  -2   4     2602.49     2847.62    120.83 o 
  14  -2   4     6959.43     7328.23    327.26 o 
  16  -2   4     6129.23     6039.46    381.35 o 
  18  -2   4    10090.07    10047.11    334.33 o 
  20  -2   4     3482.52     3832.87    230.96 o 
  22  -2   4     4804.23     4265.82    252.65 o 
  24  -2   4      886.38     1092.14    161.73 o 
  26  -2   4      644.57      782.64    156.71 o 
  28  -2   4     1060.72     1016.04    177.04 o 
  30  -2   4      345.12      282.22    146.56 o 
  32  -2   4      433.08      538.81    176.31 o 
 -35  -1   4      313.94      317.50    223.46 o 
 -33  -1   4       48.13      178.60    206.20 o 
 -31  -1   4     4133.14     4349.27    429.66 o 
 -29  -1   4      842.40     1048.28    264.01 o 
 -27  -1   4    13667.89    14323.01    666.93 o 
 -25  -1   4     2343.92     2188.87    314.91 o 
 -23  -1   4     1606.25     1603.91    258.83 o 
 -21  -1   4    12917.05    12464.58    550.45 o 
 -19  -1   4      307.78      442.62     92.87 o 
 -17  -1   4     3029.30     3794.30    143.14 o 
 -15  -1   4    11686.80    12025.24    219.99 o 
 -13  -1   4    24952.68    27598.89   1032.39 o 
 -11  -1   4     2005.77     2437.64     91.17 o 
  -9  -1   4      627.67      571.99     48.16 o 
  -7  -1   4    11118.71    12875.42    533.45 o 
  -5  -1   4    10748.48     9528.06    167.48 o 
  -3  -1   4     4009.74     5131.60    159.65 o 
  -1  -1   4    21152.37    21314.20    405.58 o 
   1  -1   4    12180.31    14655.90    473.85 o 
   3  -1   4    23766.29    26628.68    374.96 o 
   5  -1   4    46026.17    47478.70    747.98 o 
   7  -1   4    81795.74    86363.10    559.25 o 
   9  -1   4    32930.65    31849.63    486.21 o 
  11  -1   4    79198.94    83263.20   1933.27 o 
  13  -1   4      191.47      374.90     60.64 o 
  15  -1   4     4553.94     4905.17    276.02 o 
  17  -1   4     3018.49     3037.14    183.90 o 
  19  -1   4      401.70      271.80     95.31 o 
  21  -1   4     1709.75     1694.30    170.81 o 
  23  -1   4     6867.03     5570.63    276.13 o 
  25  -1   4     1204.84     1475.14    177.85 o 
  27  -1   4      646.28      626.56    148.96 o 
  29  -1   4      805.46      887.69    169.07 o 
  31  -1   4      144.81      216.80    139.20 o 
 -34   0   4     1503.82     1637.56    324.41 o 
 -32   0   4        0.33      -17.26    164.79 o 
 -30   0   4     3178.63     3846.27    411.55 o 
 -28   0   4       90.54      289.89    172.56 o 
 -26   0   4     2440.54     2269.97    290.76 o 
 -24   0   4     9783.48     9942.03    338.77 o 
 -22   0   4      855.09      939.66    177.30 o 
 -20   0   4    32348.82    31667.67   2254.45 o 
 -18   0   4     1238.97     1163.65     94.89 o 
 -16   0   4    15482.53    13922.72    300.37 o 
 -14   0   4      917.15      782.15     65.76 o 
 -12   0   4    11352.48    12475.08    170.24 o 
 -10   0   4      212.11      151.88     29.13 o 
  -8   0   4   128291.43   139446.27   1765.86 o 
  -6   0   4      194.16       61.29     30.45 o 
  -4   0   4    56480.27    73037.74   1451.54 o 
  -2   0   4     6037.58     8153.25    281.82 o 
   0   0   4   969898.13   813143.44   6032.14 o 
   2   0   4     9347.76     8196.80    159.15 o 
   4   0   4    45618.80    40886.21    565.52 o 
   6   0   4      126.37       33.36     27.89 o 
   8   0   4      992.35      625.56     62.37 o 
  10   0   4    22852.10    20658.41    332.70 o 
  12   0   4     7660.82     8480.96    186.19 o 
  14   0   4    71078.80    62986.31   1005.43 o 
  16   0   4    11244.57    11632.70    322.08 o 
  18   0   4    27655.68    25605.07    490.70 o 
  20   0   4      705.89      691.02    118.56 o 
  22   0   4       69.02      130.92     96.88 o 
  24   0   4       50.32       -0.64     92.03 o 
  26   0   4      156.07      263.90    124.31 o 
  28   0   4       34.86      -76.88    101.86 o 
  30   0   4       13.70      -56.62    106.10 o 
  32   0   4       65.19      147.86    120.75 o 
 -35   1   4      303.95      443.47    243.30 o 
 -33   1   4       76.12      179.46    203.62 o 
 -31   1   4     4394.34     4007.61    396.02 o 
 -29   1   4      816.05      613.44    214.83 o 
 -27   1   4    13534.48    12948.60    601.36 o 
 -25   1   4     2972.21     2685.64    207.94 o 
 -23   1   4     2000.59     2015.37    185.07 o 
 -21   1   4    11751.26    11055.82    297.96 o 
 -19   1   4       75.43      116.21     57.54 o 
 -17   1   4     2630.01     2806.88    101.64 o 
 -15   1   4    12178.94    11229.15    174.56 o 
 -13   1   4    24890.84    26216.77    667.86 o 
 -11   1   4     2689.53     2968.83     86.64 o 
  -9   1   4      667.25      603.79     49.75 o 
  -7   1   4    10076.25    12676.95    237.96 o 
  -5   1   4    10341.73     9215.00    237.50 o 
  -3   1   4     8176.17     8197.58    349.47 o 
  -1   1   4    26539.87    24684.39    169.09 o 
   1   1   4    11543.89    13734.77    232.14 o 
   3   1   4    22527.92    24435.08    221.36 o 
   5   1   4    45405.39    45798.77    348.05 o 
   7   1   4    81858.41    83650.58    754.32 o 
   9   1   4    31788.29    27784.34    742.00 o 
  11   1   4    79167.74    77162.52    631.48 o 
  13   1   4      360.99      535.40     70.16 o 
  15   1   4     5044.09     5121.73    166.81 o 
  17   1   4     2737.83     2733.20    140.53 o 
  19   1   4      979.75      588.00    111.29 o 
  21   1   4     1151.65     1283.70    160.38 o 
  23   1   4     7078.20     6033.65    328.29 o 
  25   1   4     1260.48     1724.12    218.28 o 
  27   1   4      512.70      541.44    139.30 o 
  29   1   4      966.57      966.88    165.43 o 
  31   1   4      163.77      378.76    226.05 o 
 -34   2   4      466.37      599.63    239.85 o 
 -32   2   4      667.48      816.19    250.21 o 
 -30   2   4        5.09     -111.30    132.01 o 
 -28   2   4      955.89     1097.79    167.68 o 
 -26   2   4      541.00      400.25    100.59 o 
 -24   2   4     2560.89     2473.17    160.57 o 
 -22   2   4     2890.30     2762.90    156.40 o 
 -20   2   4      718.60      733.30     92.77 o 
 -18   2   4    12841.92    12759.17    343.39 o 
 -16   2   4      309.45      258.68     41.23 o 
 -14   2   4     2333.87     2191.15     85.24 o 
 -12   2   4     3890.49     3343.91     98.03 o 
 -10   2   4    17326.70    16479.88    195.47 o 
  -8   2   4    15944.41    14670.73    207.15 o 
  -6   2   4    27989.66    27686.25    283.06 o 
  -4   2   4     6822.39     5845.71     95.64 o 
  -2   2   4    12504.64    13990.00    460.21 o 
   0   2   4     5988.22     6179.48    227.02 o 
   2   2   4    46264.13    44880.39   1649.64 o 
   4   2   4     6341.21     6414.48    370.65 o 
   6   2   4     7273.86     8162.52    289.53 o 
   8   2   4     4418.99     4567.92    129.22 o 
  10   2   4      256.41      488.44     61.61 o 
  12   2   4     2349.83     1962.51    104.33 o 
  14   2   4     6645.63     6247.78    254.72 o 
  16   2   4     5804.13     5577.01    203.21 o 
  18   2   4    10592.63     9862.50    245.47 o 
  20   2   4     3648.58     4092.18    229.59 o 
  22   2   4     4940.89     4348.34    232.80 o 
  24   2   4     1108.66     1117.24    168.24 o 
  26   2   4      533.23      787.72    233.81 o 
  28   2   4     1296.74     1421.00    295.07 o 
  30   2   4      207.71      114.75    193.26 o 
  32   2   4      448.19      482.29    231.23 o 
 -33   3   4     1088.85     1291.58    289.89 o 
 -31   3   4      766.05      633.66    158.31 o 
 -29   3   4     2990.00     2677.27    186.91 o 
 -27   3   4     1004.67      872.02    123.85 o 
 -25   3   4     2349.31     2049.95    153.00 o 
 -23   3   4     2012.85     1736.85    139.36 o 
 -21   3   4      335.67      329.33     80.69 o 
 -19   3   4      878.93      815.90     94.98 o 
 -17   3   4     1437.45     1325.15    125.49 o 
 -15   3   4     7563.00     6707.80    167.96 o 
 -13   3   4      244.93      187.81     41.24 o 
 -11   3   4     8776.47     8659.70    154.23 o 
  -9   3   4     3930.83     3911.55    156.54 o 
  -7   3   4     1971.08     2121.95     95.88 o 
  -5   3   4     1488.31     1449.72     63.06 o 
  -3   3   4       42.34       13.87     25.67 o 
  -1   3   4    14917.03    14052.34    368.42 o 
   1   3   4     2692.38     2329.24    117.01 o 
   3   3   4        4.98       15.53     41.36 o 
   5   3   4     9436.41     8489.65    200.49 o 
   7   3   4     4441.93     4057.04    111.50 o 
   9   3   4    36485.52    34594.19    338.41 o 
  11   3   4     4352.11     3702.46    130.79 o 
  13   3   4     5928.08     5420.56    166.05 o 
  15   3   4     2584.21     2591.60    133.49 o 
  17   3   4      644.70      491.89     79.88 o 
  19   3   4     2990.60     2930.56    265.30 o 
  21   3   4     2609.99     2811.93    202.89 o 
  23   3   4     1299.40     1003.41    244.17 o 
  25   3   4     2598.31     2879.10    363.23 o 
  27   3   4      917.88     1139.73    284.72 o 
  29   3   4      640.56      666.93    256.25 o 
  31   3   4       63.01       44.86    190.67 o 
 -32   4   4      734.02      731.16    134.38 o 
 -30   4   4       80.38       72.54     95.21 o 
 -28   4   4     1242.31     1210.56    145.74 o 
 -26   4   4      889.15      768.69    115.71 o 
 -24   4   4      337.01      349.56     92.77 o 
 -22   4   4     3165.53     2973.33    166.18 o 
 -20   4   4     1166.51     1059.74    115.06 o 
 -18   4   4     4075.20     4253.95    205.49 o 
 -16   4   4     1690.60     1617.16    117.52 o 
 -14   4   4      471.70      440.48     55.87 o 
 -12   4   4    11394.55    11699.85    444.20 o 
 -10   4   4    15191.83    14685.99    365.38 o 
  -8   4   4    38527.69    39032.54    627.25 o 
  -6   4   4     6181.76     5224.48    109.94 o 
  -4   4   4    20524.99    19632.07    330.95 o 
  -2   4   4     4952.59     4976.17    245.20 o 
   0   4   4     9998.39    10465.73    219.05 o 
   2   4   4    30023.53    28287.26    417.50 o 
   4   4   4     3094.93     3002.59    155.38 o 
   6   4   4     9288.28     9652.66    208.21 o 
   8   4   4     3439.03     3516.63    107.02 o 
  10   4   4      748.43      777.98    116.52 o 
  12   4   4    11415.50    11313.64    467.63 o 
  14   4   4     1733.55     1441.63    228.21 o 
  16   4   4    12238.36    13085.71    387.07 o 
  18   4   4     1729.40     1719.72    183.24 o 
  20   4   4     2771.72     3078.48    221.68 o 
  22   4   4     4625.60     4641.83    264.11 o 
  24   4   4      229.38      139.77    171.69 o 
  26   4   4     1141.32     1207.03    294.21 o 
  28   4   4      290.48      343.39    227.77 o 
  30   4   4      153.24      278.68    231.23 o 
 -31   5   4      531.44      594.71    171.78 o 
 -29   5   4     1701.08     1881.08    172.37 o 
 -27   5   4     1048.96     1185.30    142.55 o 
 -25   5   4     7285.50     7014.93    255.55 o 
 -23   5   4     1689.94     1515.75    141.39 o 
 -21   5   4     3789.27     3823.47    190.29 o 
 -19   5   4     1453.27     1495.79    133.47 o 
 -17   5   4     6448.26     6758.59    222.23 o 
 -15   5   4      611.96      728.43     90.31 o 
 -13   5   4     7580.72     7141.91    167.98 o 
 -11   5   4     1740.80     1651.57    110.33 o 
  -9   5   4      289.18      249.06     50.64 o 
  -7   5   4     4582.30     4607.78    236.76 o 
  -5   5   4     8544.40     7985.51    173.70 o 
  -3   5   4    21311.88    21331.46    778.68 o 
  -1   5   4     9131.44     8883.36    167.76 o 
   1   5   4      342.83      355.62     53.45 o 
   3   5   4    11988.68    12182.47    483.59 o 
   5   5   4    22706.68    21161.65    424.66 o 
   7   5   4    18923.95    17094.61    901.17 o 
   9   5   4    40898.97    37765.61    858.47 o 
  11   5   4     7516.87     7643.37    297.31 o 
  13   5   4     7996.28     7287.27    309.80 o 
  15   5   4     1303.12      942.74    148.25 o 
  17   5   4     3048.06     3361.15    240.01 o 
  19   5   4      897.57      666.64    140.54 o 
  21   5   4     2710.58     2883.95    233.79 o 
  23   5   4      459.56      405.46    135.81 o 
  25   5   4      675.60      426.21    224.32 o 
  27   5   4       35.70       65.57    187.22 o 
  29   5   4      130.84      240.72    231.23 o 
 -30   6   4     1292.21     1521.62    217.92 o 
 -28   6   4       75.27      209.39    137.70 o 
 -26   6   4      342.94      337.48    107.60 o 
 -24   6   4     1098.57      965.52    130.10 o 
 -22   6   4     1713.55     1664.67    155.79 o 
 -20   6   4     7581.81     7587.01    266.47 o 
 -18   6   4     5263.39     5194.05    242.58 o 
 -16   6   4     9528.30     9958.13    269.56 o 
 -14   6   4     3733.39     3679.54    169.47 o 
 -12   6   4     4436.26     4428.67    144.44 o 
 -10   6   4     4436.29     4447.72    143.56 o 
  -8   6   4     3001.81     2756.17    116.73 o 
  -6   6   4     2803.60     2661.64    131.11 o 
  -4   6   4     4738.37     4560.81    153.39 o 
  -2   6   4     1280.97     1242.83     87.07 o 
   0   6   4    34213.88    29978.14   2522.77 o 
   2   6   4    12751.63    12029.78    219.52 o 
   4   6   4    28737.78    26149.52    610.85 o 
   6   6   4     2482.90     2295.78    201.46 o 
   8   6   4     1612.43     1339.16    157.27 o 
  10   6   4     8965.74     8019.72    322.25 o 
  12   6   4     4323.79     4510.64    399.90 o 
  14   6   4    10105.60     9598.71    368.79 o 
  16   6   4     1245.04     1603.07    202.69 o 
  18   6   4     4000.29     4058.96    283.07 o 
  20   6   4     2818.58     2711.47    379.62 o 
  22   6   4       92.82      138.22    125.01 o 
  24   6   4       49.74      101.21    135.85 o 
  26   6   4      287.34      550.45    255.38 o 
 -27   7   4     2346.66     2795.45    250.80 o 
 -25   7   4      181.06      236.66     97.46 o 
 -23   7   4     2902.59     2867.57    195.20 o 
 -21   7   4      331.31      250.81     96.10 o 
 -19   7   4      132.12      221.30     88.05 o 
 -17   7   4       17.32       25.42     76.82 o 
 -15   7   4      232.19      245.53     82.12 o 
 -13   7   4      179.69      147.42     77.62 o 
 -11   7   4      428.09      453.77     70.83 o 
  -9   7   4     5579.40     5441.91    267.64 o 
  -7   7   4     1117.39     1111.11     95.08 o 
  -5   7   4      675.78      571.84    103.66 o 
  -3   7   4      558.38      538.97     79.14 o 
  -1   7   4     1048.70     1062.05     92.84 o 
   1   7   4      724.32      658.66     74.36 o 
   3   7   4     6283.62     6213.74    173.89 o 
   5   7   4      889.98      716.24    124.81 o 
   7   7   4    10091.30    10462.28    361.23 o 
   9   7   4     4139.67     4052.92    247.37 o 
  11   7   4    13371.43    13303.75    432.03 o 
  13   7   4      754.52      554.96    144.55 o 
  15   7   4      937.82      809.43    161.97 o 
  17   7   4      344.26      428.52    152.78 o 
  19   7   4     1035.06     1049.82    193.86 o 
  21   7   4       65.16       10.81    128.41 o 
  23   7   4      338.59      374.69    161.78 o 
  25   7   4      409.83      388.95    170.70 o 
 -24   8   4      172.53      169.10    200.16 o 
 -22   8   4      100.78       43.79     99.90 o 
 -20   8   4      547.49      522.55    116.64 o 
 -18   8   4      742.57      799.33    123.48 o 
 -16   8   4      962.43      912.23    122.04 o 
 -14   8   4      450.40      387.41     99.93 o 
 -12   8   4      381.77      458.27     98.18 o 
 -10   8   4     4094.90     4055.86    182.85 o 
  -8   8   4      136.92      128.98     60.11 o 
  -6   8   4     4303.71     4306.82    184.77 o 
  -4   8   4      173.64      181.85     92.09 o 
  -2   8   4       15.49       46.72     77.74 o 
   0   8   4     1712.24     1727.51    112.26 o 
   2   8   4     1515.74     1515.47    107.84 o 
   4   8   4      921.05      846.35     93.40 o 
   6   8   4      295.31      271.39    112.72 o 
   8   8   4      510.30      412.23    127.35 o 
  10   8   4       39.21        6.86     96.98 o 
  12   8   4      197.38       38.88    107.90 o 
  14   8   4      274.53      287.65    137.84 o 
  16   8   4      304.17      389.68    157.68 o 
  18   8   4      837.59     1043.47    204.31 o 
  20   8   4      773.79      928.82    210.57 o 
  22   8   4      187.34      181.37    151.09 o 
 -21   9   4       28.97      -57.81    181.18 o 
 -19   9   4      285.07      360.32    134.51 o 
 -17   9   4      477.07      625.22    147.13 o 
 -15   9   4     1487.71     1616.61    180.15 o 
 -13   9   4     1093.01     1073.69    128.94 o 
 -11   9   4      806.09      833.86    113.20 o 
  -9   9   4      332.17      285.97     87.92 o 
  -7   9   4       26.69       31.56     60.51 o 
  -5   9   4     1311.33     1345.38    131.43 o 
  -3   9   4     1697.19     1608.69    173.93 o 
  -1   9   4      655.45      739.06    129.88 o 
   1   9   4     2534.69     2144.35    153.22 o 
   3   9   4      135.14      162.95     74.30 o 
   5   9   4      420.96      312.67     75.88 o 
   7   9   4     1327.77     1493.52    191.17 o 
   9   9   4      204.73      309.66    128.56 o 
  11   9   4      742.41      742.16    167.98 o 
  13   9   4      203.09      282.80    142.63 o 
  15   9   4      213.71      120.22    136.60 o 
  17   9   4      448.55      548.69    189.10 o 
  19   9   4       99.65      229.39    164.31 o 
 -16  10   4       42.58      115.50    111.82 o 
 -14  10   4      263.43      212.15    118.57 o 
 -12  10   4     1688.69     1585.60    184.88 o 
 -10  10   4      139.07      182.86    107.65 o 
  -8  10   4     4537.76     3976.36    245.28 o 
  -6  10   4      586.34      554.90     90.64 o 
  -4  10   4     1017.50      855.77    117.62 o 
  -2  10   4     1427.10     1403.05    136.13 o 
   0  10   4     1020.44     1094.76    162.30 o 
   2  10   4      955.39     1019.00    121.73 o 
   4  10   4      998.25      812.55    114.35 o 
   6  10   4      462.63      510.08    104.36 o 
   8  10   4      369.10      402.38     92.26 o 
  10  10   4      159.97       84.14    121.11 o 
  12  10   4     1019.15     1100.62    205.54 o 
  14  10   4      212.59      143.20    163.07 o 
  -7  11   4      130.59      152.03    111.85 o 
  -5  11   4     1082.22     1032.29    133.71 o 
  -3  11   4       98.96       74.75    110.69 o 
  -1  11   4     1310.73     1001.62    161.07 o 
   1  11   4      386.58      405.63    133.25 o 
   3  11   4      239.92      194.74     87.39 o 
   5  11   4     2543.57     2512.42    173.55 o 
  12 -10   5       79.48      241.58    199.30 o 
   9  -9   5     2264.23     2234.60    295.93 o 
  11  -9   5     1425.92     1640.15    272.64 o 
  13  -9   5      496.75      435.70    203.62 o 
  15  -9   5      261.69      307.15    197.58 o 
  17  -9   5       31.68      245.89    195.85 o 
   8  -8   5     2580.30     2049.10    260.56 o 
  10  -8   5      680.36      772.19    197.58 o 
  12  -8   5      381.32      655.71    199.30 o 
  14  -8   5     1957.16     1967.64    208.58 o 
  16  -8   5     1660.46     2421.33    232.12 o 
  18  -8   5      248.02      124.74    129.60 o 
  20  -8   5      113.80       88.41    130.22 o 
 -27  -7   5      317.39      477.98    257.97 o 
 -25  -7   5      453.14      581.51    261.42 o 
 -23  -7   5      340.05      622.06    250.21 o 
 -21  -7   5      105.20      144.95    184.63 o 
 -19  -7   5       94.99       -2.59    163.93 o 
 -17  -7   5     3516.91     3772.07    343.39 o 
   5  -7   5      194.82      207.93    130.28 o 
   7  -7   5     5581.13     5541.64    338.21 o 
   9  -7   5      957.44      980.92    140.31 o 
  11  -7   5     4007.75     4297.69    240.66 o 
  13  -7   5      959.01     1083.60    156.79 o 
  15  -7   5      747.66      886.94    155.12 o 
  17  -7   5     1677.45     1821.50    205.51 o 
  19  -7   5      279.80      362.35    145.69 o 
  21  -7   5     1012.82     1186.54    191.39 o 
  23  -7   5       27.42      112.35    145.56 o 
 -28  -6   5      320.33      495.24    246.76 o 
 -26  -6   5      215.41      276.95    221.73 o 
 -24  -6   5     1139.61     1370.96    289.03 o 
 -22  -6   5      362.78      510.77    220.87 o 
 -20  -6   5     4189.46     4265.58    380.49 o 
 -18  -6   5     2358.67     2798.86    316.64 o 
 -16  -6   5     5558.17     6035.15    374.45 o 
 -14  -6   5      228.73      236.40    134.59 o 
 -12  -6   5      745.53      949.92    188.95 o 
 -10  -6   5      607.93      767.01    138.04 o 
   4  -6   5     4017.43     4168.09    289.89 o 
   6  -6   5     3431.90     3241.10    187.58 o 
   8  -6   5     1611.08     1636.82    150.38 o 
  10  -6   5     1620.27     1731.45    170.13 o 
  12  -6   5      766.37      777.50    130.52 o 
  14  -6   5     4449.14     5313.30    291.62 o 
  16  -6   5      603.92      600.28    134.16 o 
  18  -6   5     1929.14     1884.36    201.47 o 
  20  -6   5      419.35      604.27    149.91 o 
  22  -6   5      825.29      948.41    222.17 o 
  24  -6   5      245.24      171.04    143.46 o 
  26  -6   5      240.52      176.10    159.60 o 
 -31  -5   5      210.51      276.95    241.58 o 
 -29  -5   5      409.12      532.34    258.83 o 
 -27  -5   5      105.49       47.45    190.67 o 
 -25  -5   5      232.29      415.00    213.97 o 
 -23  -5   5     2078.82     2369.19    338.21 o 
 -21  -5   5      890.62      964.59    235.54 o 
 -19  -5   5      254.41      398.60    169.97 o 
 -17  -5   5     2367.66     2517.59    298.52 o 
 -15  -5   5     4229.50     4715.09    351.15 o 
 -13  -5   5     1094.22     1164.75    205.34 o 
 -11  -5   5    10356.76    11558.67    417.59 o 
  -9  -5   5     3318.78     3459.75    212.24 o 
  -7  -5   5     3351.89     4648.66    225.19 o 
  -5  -5   5    14266.67    14391.14    284.29 o 
  -3  -5   5    15420.32    15651.70    556.49 o 
  -1  -5   5    10744.78    10531.96    471.08 o 
   1  -5   5     1265.58     1295.03    201.03 o 
   3  -5   5      148.86      122.68     57.44 o 
   5  -5   5       66.95       53.71     50.66 o 
   7  -5   5     1425.50     1443.67    111.44 o 
   9  -5   5      650.92      818.58     93.37 o 
  11  -5   5     2908.79     2858.97    215.26 o 
  13  -5   5     3120.25     3078.13    196.61 o 
  15  -5   5     1800.18     2188.43    194.77 o 
  17  -5   5     1160.72     1020.98    153.06 o 
  19  -5   5     2451.54     2737.36    230.37 o 
  21  -5   5     1429.07     1632.46    203.06 o 
  23  -5   5      536.62      470.84    150.24 o 
  25  -5   5      424.70      533.95    166.63 o 
  27  -5   5      175.17      329.80    164.32 o 
 -32  -4   5     1725.52     1561.63    326.99 o 
 -30  -4   5     1119.26     1110.40    291.62 o 
 -28  -4   5     2017.93     2447.71    365.82 o 
 -26  -4   5      554.91      697.99    240.72 o 
 -24  -4   5      491.92      609.12    232.09 o 
 -22  -4   5       30.35        3.45    137.18 o 
 -20  -4   5     1729.93     1829.96    271.78 o 
 -18  -4   5     2752.74     2970.55    301.11 o 
 -16  -4   5      421.09      389.98    148.40 o 
 -14  -4   5     1643.95     1877.41    237.26 o 
 -12  -4   5     6783.70     7256.36    262.71 o 
 -10  -4   5     1960.67     1804.65    147.21 o 
  -8  -4   5     9033.13    10600.89    270.64 o 
  -6  -4   5     2900.61     3037.77    176.01 o 
  -4  -4   5      303.43      255.13     49.83 o 
  -2  -4   5     8552.30     8480.49    380.92 o 
   0  -4   5     4134.95     4133.58    289.89 o 
   2  -4   5    61648.21    63985.93    542.35 o 
   4  -4   5     4700.59     4328.62    148.79 o 
   6  -4   5    57239.80    59365.93    537.55 o 
   8  -4   5      408.38      459.34     70.89 o 
  10  -4   5     4287.59     4484.92    213.77 o 
  12  -4   5     2035.04     2264.93    274.80 o 
  14  -4   5     6538.87     6613.28    669.09 o 
  16  -4   5     1090.42     1460.27    166.70 o 
  18  -4   5     2809.34     2636.64    208.49 o 
  20  -4   5      182.30      302.80    117.47 o 
  22  -4   5      666.21      637.98    150.82 o 
  24  -4   5      483.56      658.27    155.23 o 
  26  -4   5      653.75      778.98    187.65 o 
  28  -4   5       52.73       20.77    133.04 o 
 -33  -3   5       67.78      210.52    238.99 o 
 -31  -3   5      233.80      346.84    213.97 o 
 -29  -3   5      977.91     1016.36    279.54 o 
 -27  -3   5      897.47      719.56    246.76 o 
 -25  -3   5     6424.38     6760.75    490.06 o 
 -23  -3   5       64.84      113.89    164.79 o 
 -21  -3   5     3068.21     3041.30    334.76 o 
 -19  -3   5      270.14      329.58    157.03 o 
 -17  -3   5     2840.43     3369.16    313.19 o 
 -15  -3   5     3114.87     2912.03    186.18 o 
 -13  -3   5    20386.91    22436.25    447.19 o 
 -11  -3   5     6992.12     7830.60    305.86 o 
  -9  -3   5    17915.73    16927.37    349.88 o 
  -7  -3   5     2657.65     2785.33    146.13 o 
  -5  -3   5   106752.44    98390.06   2395.94 o 
  -3  -3   5    14688.19    16492.07    609.12 o 
  -1  -3   5    83874.05    81250.09    726.89 o 
   1  -3   5     9398.18     8996.76    335.62 o 
   3  -3   5     4213.52     3578.28    124.20 o 
   5  -3   5    18514.06    16726.38    258.87 o 
   7  -3   5     8519.36    10806.43    217.68 o 
   9  -3   5    51868.53    53000.04    684.43 o 
  11  -3   5     6481.26     7080.75    208.67 o 
  13  -3   5     8937.62     8497.15    292.11 o 
  15  -3   5     1894.34     2011.96    233.38 o 
  17  -3   5      195.29       43.62     85.22 o 
  19  -3   5      212.27      132.27     94.44 o 
  21  -3   5     1074.34     1187.62    165.96 o 
  23  -3   5      761.61      679.72    146.21 o 
  25  -3   5       36.66       59.56    109.33 o 
  27  -3   5      153.68      300.38    138.42 o 
  29  -3   5     1908.69     2109.65    240.61 o 
 -34  -2   5      552.17      565.98    264.87 o 
 -32  -2   5     2130.07     2195.78    358.92 o 
 -30  -2   5     4293.77     4808.27    463.31 o 
 -28  -2   5     2057.45     2452.88    345.97 o 
 -26  -2   5     1952.32     2004.24    317.50 o 
 -24  -2   5     1114.34     1232.91    249.34 o 
 -22  -2   5    12144.63    13149.63    622.93 o 
 -20  -2   5       45.82      200.16    143.22 o 
 -18  -2   5     7018.71     7000.66    504.29 o 
 -16  -2   5      801.16      694.53    109.57 o 
 -14  -2   5     2595.54     2490.67    160.55 o 
 -12  -2   5     5113.61     5178.25    207.11 o 
 -10  -2   5    10648.10     9623.28    257.08 o 
  -8  -2   5    28535.34    33038.27    457.93 o 
  -6  -2   5    17969.70    17706.94    649.24 o 
  -4  -2   5      416.38      258.95     51.82 o 
  -2  -2   5    22458.85    25471.29    256.05 o 
   0  -2   5    35596.03    35581.30    916.60 o 
   2  -2   5    57262.41    63532.20   1117.15 o 
   4  -2   5    81982.55    82209.63    604.09 o 
   6  -2   5    41370.16    46770.45    429.91 o 
   8  -2   5    15429.23    14974.36    288.17 o 
  10  -2   5    23107.43    25593.66    406.35 o 
  12  -2   5     3590.69     4370.25    260.57 o 
  14  -2   5     3984.02     3530.14    201.65 o 
  16  -2   5    13585.68    13532.85    857.17 o 
  18  -2   5     1063.35      874.70    134.07 o 
  20  -2   5     2125.86     2305.58    194.18 o 
  22  -2   5      114.30      138.27    108.47 o 
  24  -2   5      635.07      714.90    148.38 o 
  26  -2   5      340.28      535.66    144.56 o 
  28  -2   5     1611.71     1165.64    183.29 o 
  30  -2   5      525.67      678.61    171.62 o 
 -35  -1   5      102.22      320.09    239.85 o 
 -33  -1   5      627.16      710.93    249.34 o 
 -31  -1   5      320.95      221.73    200.16 o 
 -29  -1   5      224.10      175.14    180.32 o 
 -27  -1   5      891.07     1024.12    252.79 o 
 -25  -1   5      300.36      432.25    179.46 o 
 -23  -1   5     2156.90     2033.57    282.99 o 
 -21  -1   5      563.08      524.93     98.95 o 
 -19  -1   5     4247.48     4697.88    216.37 o 
 -17  -1   5     2435.20     2641.77    192.36 o 
 -15  -1   5    13602.70    13889.74    401.39 o 
 -13  -1   5    16052.89    16170.99    345.08 o 
 -11  -1   5     6607.08     5899.63    189.72 o 
  -9  -1   5    11970.45    11114.00    245.92 o 
  -7  -1   5    23178.51    26242.02    591.24 o 
  -5  -1   5     4065.03     4692.19    126.26 o 
  -3  -1   5    37017.10    41981.79    565.31 o 
  -1  -1   5    19514.72    21926.07    801.61 o 
   1  -1   5    42969.00    52695.20   2062.62 o 
   3  -1   5     6279.30     8490.76    308.26 o 
   5  -1   5    11313.11    10707.43    331.55 o 
   7  -1   5     2968.58     3636.57    124.96 o 
   9  -1   5    14170.96    13550.23    233.53 o 
  11  -1   5     7607.66     8358.56    194.90 o 
  13  -1   5    12719.00    12999.73    492.08 o 
  15  -1   5     6450.17     6789.37    194.56 o 
  17  -1   5     6472.14     4908.36    293.35 o 
  19  -1   5     2215.17     2172.05    186.43 o 
  21  -1   5     3206.98     2627.39    206.74 o 
  23  -1   5     4140.32     3753.88    246.18 o 
  25  -1   5      238.63      349.66    129.76 o 
  27  -1   5      401.05      601.29    153.60 o 
  29  -1   5        2.63       66.55    115.87 o 
  31  -1   5     1225.90     1725.99    231.92 o 
 -34   0   5     1298.20     1358.88    302.84 o 
 -32   0   5      575.47      597.04    239.85 o 
 -30   0   5      497.40      256.25    184.63 o 
 -28   0   5     1518.59     1615.12    284.72 o 
 -26   0   5      244.53      452.10    189.81 o 
 -24   0   5       87.47       42.28    146.67 o 
 -22   0   5     3605.42     3220.76    313.19 o 
 -20   0   5    12100.28    12532.25    409.82 o 
 -18   0   5      274.34      377.15     56.71 o 
 -16   0   5    10997.49     9650.48    179.44 o 
 -14   0   5     8440.16     8401.74    154.74 o 
 -12   0   5      443.65      366.93     41.27 o 
 -10   0   5       70.09      110.89     38.61 o 
  -8   0   5     2696.77     3082.20    114.10 o 
  -6   0   5     4854.32     5255.81    134.36 o 
  -4   0   5     5247.06     5826.71    186.30 o 
  -2   0   5    14833.10    16589.95    355.54 o 
   0   0   5    49139.85    55608.58   1062.38 o 
   2   0   5      624.52     1082.03     62.64 o 
   4   0   5    36463.58    38450.63    549.08 o 
   6   0   5     5329.50     4933.04    131.87 o 
   8   0   5     6735.76     7532.91    166.50 o 
  10   0   5     4606.80     4582.24    175.09 o 
  12   0   5      916.32      691.90     77.69 o 
  14   0   5    13794.90    13956.33    265.37 o 
  16   0   5    11826.55    11905.31    338.03 o 
  18   0   5      360.99      280.08     90.11 o 
  20   0   5      819.61      861.96    130.98 o 
  22   0   5      168.69      130.59     94.32 o 
  24   0   5     3020.22     3059.29    220.94 o 
  26   0   5      549.47      565.58    135.69 o 
  28   0   5       10.49      -11.82    105.60 o 
  30   0   5       15.16       35.96    112.19 o 
  32   0   5      210.75      166.84    120.33 o 
 -35   1   5       57.49     -133.73    175.14 o 
 -33   1   5      645.88      531.47    232.95 o 
 -31   1   5      250.48      217.42    185.50 o 
 -29   1   5      287.62      231.23    176.01 o 
 -27   1   5      791.45      847.25    221.73 o 
 -25   1   5      179.76      289.03    171.69 o 
 -23   1   5     2559.90     2486.00    158.54 o 
 -21   1   5      714.24      551.93     87.00 o 
 -19   1   5     4065.49     4133.27    164.34 o 
 -17   1   5     2658.14     2487.28    100.39 o 
 -15   1   5    12550.01    12329.28    190.53 o 
 -13   1   5    15686.59    15031.01    199.97 o 
 -11   1   5     4475.39     3986.11    105.15 o 
  -9   1   5    11722.27    11258.02    197.26 o 
  -7   1   5    22494.60    25788.22    289.82 o 
  -5   1   5     4259.15     4782.19    100.68 o 
  -3   1   5    36878.31    40662.36    517.18 o 
  -1   1   5    16790.44    19776.39    381.72 o 
   1   1   5    43105.39    53550.16   1120.16 o 
   3   1   5     6257.42     7826.85    136.12 o 
   5   1   5    12197.13    11412.89    234.89 o 
   7   1   5     3738.85     4257.95    122.79 o 
   9   1   5    15651.93    14757.54    232.75 o 
  11   1   5     7196.20     7652.32    207.55 o 
  13   1   5    13675.63    13052.25    244.10 o 
  15   1   5     5601.88     5674.22    251.07 o 
  17   1   5     6033.08     5816.79    279.40 o 
  19   1   5     1852.84     1610.21    156.88 o 
  21   1   5     3389.51     3074.95    331.31 o 
  23   1   5     4159.48     3907.53    370.13 o 
  25   1   5      310.83      283.45    135.89 o 
  27   1   5      581.80      677.28    238.13 o 
  29   1   5        6.45     -157.03    157.03 o 
  31   1   5     1250.83     1188.91    289.89 o 
 -34   2   5      488.86      700.58    252.79 o 
 -32   2   5     1985.40     2156.09    326.99 o 
 -30   2   5     4408.91     4133.58    415.86 o 
 -28   2   5     2119.65     2154.50    214.84 o 
 -26   2   5     2233.74     1879.58    152.06 o 
 -24   2   5      997.76      913.15    109.79 o 
 -22   2   5    11641.01    10899.64    276.81 o 
 -20   2   5       16.02       45.29     58.60 o 
 -18   2   5     7214.67     6980.31    262.23 o 
 -16   2   5      753.30      649.19     63.81 o 
 -14   2   5     2133.65     2087.78     91.54 o 
 -12   2   5     5993.52     5997.33    132.24 o 
 -10   2   5     9491.50     8904.94    152.43 o 
  -8   2   5    29917.29    33215.42    338.99 o 
  -6   2   5    15461.64    15527.39    263.33 o 
  -4   2   5      203.93       95.36     23.18 o 
  -2   2   5    22973.55    25385.07    409.33 o 
   0   2   5    36539.39    34857.64    282.21 o 
   2   2   5    57018.00    59945.69    597.80 o 
   4   2   5    83623.21    73782.28   1879.14 o 
   6   2   5    42520.89    43117.57   1179.72 o 
   8   2   5    15910.75    13932.74    459.12 o 
  10   2   5    21197.27    21781.90    381.33 o 
  12   2   5     4543.02     4688.81    146.98 o 
  14   2   5     3400.47     3007.97    136.72 o 
  16   2   5    13889.67    12781.84    257.67 o 
  18   2   5      944.77      737.12     90.65 o 
  20   2   5     2474.16     2577.28    288.60 o 
  22   2   5      191.59      299.38    187.22 o 
  24   2   5      494.47      540.96    213.11 o 
  26   2   5      314.95      286.44    204.48 o 
  28   2   5     1364.37     1052.59    275.23 o 
  30   2   5      652.61      742.85    260.56 o 
 -33   3   5       81.79       22.43    174.28 o 
 -31   3   5      202.33      236.40    182.05 o 
 -29   3   5     1146.31     1033.83    136.60 o 
 -27   3   5      656.10      590.41    109.83 o 
 -25   3   5     6142.89     5508.32    222.82 o 
 -23   3   5        6.17       10.11     64.90 o 
 -21   3   5     2783.84     2294.84    151.95 o 
 -19   3   5      355.58      300.65     71.17 o 
 -17   3   5     2943.62     3170.71    147.04 o 
 -15   3   5     3477.47     2917.13    107.75 o 
 -13   3   5    19963.33    21400.39    323.91 o 
 -11   3   5     7047.16     7746.08    154.92 o 
  -9   3   5    18833.69    16517.66    247.16 o 
  -7   3   5     2240.77     2424.45    124.65 o 
  -5   3   5   106878.55    96879.80   1884.04 o 
  -3   3   5    13418.17    14123.10    315.19 o 
  -1   3   5    85471.80    80200.37   3634.83 o 
   1   3   5     8488.68     8271.75    246.90 o 
   3   3   5     4434.16     3412.17    162.61 o 
   5   3   5    18771.36    14903.67    319.05 o 
   7   3   5     6809.11     8696.51    385.90 o 
   9   3   5    53477.84    48866.70    642.34 o 
  11   3   5     5851.06     5883.71    295.50 o 
  13   3   5     9213.99     7721.90    273.91 o 
  15   3   5     1867.91     1800.90    161.70 o 
  17   3   5       43.42      -18.66     76.28 o 
  19   3   5      367.36      363.13    105.21 o 
  21   3   5      853.68      902.47    222.60 o 
  23   3   5      748.16      640.18    232.09 o 
  25   3   5       27.63       90.59    176.87 o 
  27   3   5      161.38      222.60    193.26 o 
  29   3   5     1907.21     2051.69    351.15 o 
 -32   4   5     1851.15     1790.80    225.16 o 
 -30   4   5     1019.59     1147.45    147.78 o 
 -28   4   5     1858.83     1691.11    158.61 o 
 -26   4   5      470.72      410.59    104.13 o 
 -24   4   5      215.69      317.05     91.79 o 
 -22   4   5       89.78       83.02     71.32 o 
 -20   4   5     1891.71     1782.48    136.41 o 
 -18   4   5     2661.04     2556.70    144.94 o 
 -16   4   5      454.92      373.65     72.80 o 
 -14   4   5     1268.14     1440.95     87.38 o 
 -12   4   5     6943.87     7298.07    261.27 o 
 -10   4   5     2775.61     2543.87    105.37 o 
  -8   4   5     8862.42     9749.68    209.60 o 
  -6   4   5     4285.81     3689.15    211.98 o 
  -4   4   5      348.76      271.70     41.28 o 
  -2   4   5     8355.49     7647.95    268.54 o 
   0   4   5     2808.11     2549.31    101.18 o 
   2   4   5    61385.42    56292.93    633.66 o 
   4   4   5     4024.93     3242.39    167.89 o 
   6   4   5    56727.19    52035.87    659.79 o 
   8   4   5      580.55      473.86     97.59 o 
  10   4   5     4531.04     4576.47    224.31 o 
  12   4   5     2098.55     1940.87    161.55 o 
  14   4   5     6803.20     5712.57    261.03 o 
  16   4   5     1143.85     1385.68    158.96 o 
  18   4   5     2577.26     2171.59    195.08 o 
  20   4   5      304.91      460.73    123.81 o 
  22   4   5      755.06      572.05    139.42 o 
  24   4   5      552.64      818.78    245.89 o 
  26   4   5      614.75      546.14    241.58 o 
  28   4   5       34.19      -56.94    167.38 o 
 -31   5   5      186.06      346.02    117.53 o 
 -29   5   5      362.39      375.93    110.07 o 
 -27   5   5       97.91      120.24     88.21 o 
 -25   5   5      201.61      165.01     89.32 o 
 -23   5   5     2164.10     1784.43    151.76 o 
 -21   5   5      653.13      524.77    100.48 o 
 -19   5   5      210.31      267.27     84.56 o 
 -17   5   5     1805.60     1532.40    132.13 o 
 -15   5   5     4692.23     4471.47    179.82 o 
 -13   5   5      914.86      861.82     79.75 o 
 -11   5   5    10887.43    11060.38    282.56 o 
  -9   5   5     3600.42     3281.98    137.77 o 
  -7   5   5     3485.28     3779.73    146.48 o 
  -5   5   5    15638.95    14298.45    325.28 o 
  -3   5   5    14901.30    14298.40    400.93 o 
  -1   5   5    10119.99     9318.49    264.01 o 
   1   5   5     2040.93     1839.22     95.92 o 
   3   5   5      303.01      222.72     73.81 o 
   5   5   5       27.63       53.61     68.58 o 
   7   5   5     1305.16     1199.89    172.12 o 
   9   5   5      545.85      477.56    103.98 o 
  11   5   5     2620.57     2457.20    192.64 o 
  13   5   5     3073.23     2744.42    200.17 o 
  15   5   5     1867.94     1944.07    190.40 o 
  17   5   5     1109.56      822.19    150.72 o 
  19   5   5     2465.33     2546.64    359.78 o 
  21   5   5     1091.79     1066.83    168.43 o 
  23   5   5      699.21      729.91    157.95 o 
  25   5   5      371.25      559.08    239.85 o 
  27   5   5      180.08      171.69    209.66 o 
 -28   6   5      221.92      303.41    111.46 o 
 -26   6   5      182.13      210.51     98.03 o 
 -24   6   5      948.17      906.05    127.89 o 
 -22   6   5      490.89      489.48    106.56 o 
 -20   6   5     3791.31     4169.66    205.65 o 
 -18   6   5     2523.28     2737.17    166.79 o 
 -16   6   5     6002.30     5943.75    219.02 o 
 -14   6   5      289.46      275.98     80.55 o 
 -12   6   5      740.28      629.03     73.11 o 
 -10   6   5      556.18      681.79     74.62 o 
  -8   6   5     2481.72     2614.15    137.54 o 
  -6   6   5     1925.79     2110.98    128.06 o 
  -4   6   5     6556.32     6570.93    326.99 o 
  -2   6   5      256.07      244.57     54.44 o 
   0   6   5     4368.27     4009.62    131.72 o 
   2   6   5     3562.35     3389.42    131.71 o 
   4   6   5     3433.87     3285.63    321.82 o 
   6   6   5     3752.61     3064.34    194.83 o 
   8   6   5     1202.82     1296.53    162.58 o 
  10   6   5     1185.35     1140.02    152.46 o 
  12   6   5      760.70      769.87    206.20 o 
  14   6   5     4724.74     4963.65    276.25 o 
  16   6   5      720.20      573.46    147.36 o 
  18   6   5     1870.20     1834.15    210.91 o 
  20   6   5      578.02      842.66    174.31 o 
  22   6   5      868.82      985.93    182.71 o 
  24   6   5      288.44      211.06    127.63 o 
  26   6   5      199.24      345.11    231.23 o 
 -27   7   5      316.39      421.20    119.74 o 
 -25   7   5      521.29      518.31    122.45 o 
 -23   7   5      339.93      383.98    110.11 o 
 -21   7   5       44.92       69.64     86.52 o 
 -19   7   5      105.19       53.78     82.43 o 
 -17   7   5     3305.45     3090.72    178.34 o 
 -15   7   5      210.16      243.75     88.12 o 
 -13   7   5    14145.43    15191.50    332.76 o 
 -11   7   5      632.11      644.98     81.45 o 
  -9   7   5     1386.69     1250.55    100.08 o 
  -7   7   5     7955.51     7796.61    224.25 o 
  -5   7   5     3260.80     3192.26    356.76 o 
  -3   7   5     7302.20     7145.98    381.78 o 
  -1   7   5      861.74      813.58     96.05 o 
   1   7   5     2689.94     2368.57    116.23 o 
   3   7   5     1552.97     1751.24    111.37 o 
   5   7   5      198.52      231.52    100.34 o 
   7   7   5     6066.31     5661.82    314.05 o 
   9   7   5      673.84      593.83    133.61 o 
  11   7   5     4959.43     5218.06    378.33 o 
  13   7   5     1160.34     1022.35    168.78 o 
  15   7   5      606.33      861.56    164.76 o 
  17   7   5     1781.30     2073.34    234.62 o 
  19   7   5      139.68      118.28    127.79 o 
  21   7   5      981.32     1211.00    206.93 o 
  23   7   5       70.61      168.93    140.12 o 
 -24   8   5      265.52      329.21    114.28 o 
 -22   8   5      326.43      460.97    117.16 o 
 -20   8   5      430.01      491.66    117.47 o 
 -18   8   5     1620.46     1864.86    202.23 o 
 -16   8   5      613.67      830.87    122.36 o 
 -14   8   5       73.85       63.40     79.79 o 
 -12   8   5     2621.20     2744.75    171.15 o 
 -10   8   5     9391.75     8950.55    344.68 o 
  -8   8   5      823.77      809.50     90.79 o 
  -6   8   5     2560.62     2374.82    147.44 o 
  -4   8   5      300.46      241.05     99.03 o 
  -2   8   5     2360.55     2080.19    176.03 o 
   0   8   5     9807.46     9620.79    264.84 o 
   2   8   5     1152.68     1077.14    112.32 o 
   4   8   5    15246.20    13349.45    268.89 o 
   6   8   5       89.07      102.44     98.19 o 
   8   8   5     2458.93     2044.70    203.38 o 
  10   8   5      628.69      631.95    153.13 o 
  12   8   5      327.19      694.40    165.67 o 
  14   8   5     1840.64     1726.27    222.93 o 
  16   8   5     1810.87     2083.15    245.82 o 
  18   8   5      312.76       59.75    132.18 o 
  20   8   5      140.54      154.62    149.84 o 
 -21   9   5      243.46      364.37    140.95 o 
 -19   9   5       28.99       -9.60    110.52 o 
 -17   9   5      100.46      142.48     94.50 o 
 -15   9   5      499.16      536.70    114.93 o 
 -13   9   5      194.02      140.68     85.78 o 
 -11   9   5      492.70      581.96    107.14 o 
  -9   9   5     1116.90     1073.21    123.28 o 
  -7   9   5      590.14      655.24     89.43 o 
  -5   9   5     3390.18     3392.00    212.62 o 
  -3   9   5     5487.82     5357.65    264.28 o 
  -1   9   5     3030.78     2687.02    202.74 o 
   1   9   5     2891.99     2628.33    160.39 o 
   3   9   5      363.55      384.94     91.37 o 
   5   9   5     1298.51     1183.49    129.39 o 
   7   9   5      495.61      665.80     96.66 o 
   9   9   5     2281.50     2046.63    225.00 o 
  11   9   5     1312.05     1398.11    210.87 o 
  13   9   5      501.83      404.75    166.21 o 
  15   9   5      268.11      255.13    149.62 o 
  17   9   5       23.01       96.22    142.98 o 
 -16  10   5       90.10       -6.90    163.07 o 
 -14  10   5      362.14      357.61    136.88 o 
 -12  10   5       38.85       16.46     99.10 o 
 -10  10   5       26.33       18.31     77.64 o 
  -8  10   5      363.38      294.60     92.54 o 
  -6  10   5      223.87      169.36     72.38 o 
  -4  10   5       40.23       32.91     72.88 o 
  -2  10   5      582.15      522.13    129.11 o 
   0  10   5       89.96      111.40     99.83 o 
   2  10   5     2752.75     2528.05    163.54 o 
   4  10   5      315.95      301.17     93.83 o 
   6  10   5     1894.99     1540.00    149.37 o 
   8  10   5      421.28      338.08    105.43 o 
  10  10   5       65.75       85.13    108.39 o 
  12  10   5       94.92       87.08    137.34 o 
  -5  11   5      227.54      384.80    172.56 o 
  -3  11   5      152.07      171.93    111.90 o 
  -1  11   5       96.12       74.59     81.21 o 
   1  11   5       53.40       30.69     99.39 o 
  11  -9   6     1591.21     1654.81    283.85 o 
  13  -9   6      609.40      517.67    201.03 o 
  15  -9   6      122.37      -12.08    166.52 o 
   8  -8   6        4.63        5.18    131.14 o 
  10  -8   6      789.69      774.78    201.03 o 
  12  -8   6      822.82      816.19    216.56 o 
  14  -8   6     1213.35     1493.22    195.04 o 
  16  -8   6       99.96      194.02    134.15 o 
  18  -8   6      233.50      176.02    145.43 o 
  20  -8   6       99.88      153.45    145.96 o 
 -27  -7   6      233.69      232.95    242.44 o 
 -25  -7   6      469.12      752.34    265.74 o 
 -23  -7   6      411.63      505.59    239.85 o 
   7  -7   6     2512.78     2262.21    257.11 o 
   9  -7   6     3555.37     3386.01    220.13 o 
  11  -7   6      599.24      855.17    148.93 o 
  13  -7   6      590.96      586.10    137.27 o 
  15  -7   6      814.73      714.84    161.09 o 
  17  -7   6      356.05      597.77    154.65 o 
  19  -7   6       52.82       23.12    123.78 o 
  21  -7   6      663.74      887.64    186.30 o 
  23  -7   6      264.55      299.74    155.43 o 
 -28  -6   6      160.86       79.38    199.30 o 
 -26  -6   6      251.22      313.19    206.20 o 
 -24  -6   6      159.28      119.93    178.60 o 
 -22  -6   6       75.32      131.14    165.65 o 
 -20  -6   6      221.87      360.64    179.46 o 
 -18  -6   6       64.26       64.71    144.08 o 
 -16  -6   6     1403.18     1494.34    241.58 o 
 -14  -6   6     1503.23     1827.37    232.09 o 
   2  -6   6     1393.18     1623.75    246.76 o 
   4  -6   6     9999.20     9028.99    471.94 o 
   6  -6   6     6107.68     6347.20    252.25 o 
   8  -6   6     3060.58     2906.32    193.70 o 
  10  -6   6      841.92      904.30    134.18 o 
  12  -6   6      974.34     1151.68    159.19 o 
  14  -6   6      495.02      442.16    126.48 o 
  16  -6   6      261.38      357.67    128.85 o 
  18  -6   6      450.24      262.09    127.94 o 
  20  -6   6      523.31      588.40    159.44 o 
  22  -6   6      197.02      281.70    148.83 o 
  24  -6   6     2179.94     2450.24    266.18 o 
 -31  -5   6       19.65      121.65    214.83 o 
 -29  -5   6      292.55      434.84    254.52 o 
 -27  -5   6     1426.32     1880.86    345.11 o 
 -25  -5   6      231.36      307.15    193.26 o 
 -23  -5   6     1412.65     1460.69    281.27 o 
 -21  -5   6      610.38      735.95    218.28 o 
 -19  -5   6     4221.70     4066.28    364.09 o 
 -17  -5   6     3441.62     3619.36    319.23 o 
 -15  -5   6     4432.12     4846.24    346.84 o 
 -13  -5   6     2184.85     2483.94    255.38 o 
 -11  -5   6     7601.04     7746.90    353.74 o 
  -9  -5   6      912.85      851.78    113.98 o 
  -7  -5   6     9772.93    11228.22    522.84 o 
  -5  -5   6    25111.43    23655.71    726.46 o 
  -3  -5   6    11549.54    11630.28    513.35 o 
  -1  -5   6    48869.12    48783.32   1029.30 o 
   1  -5   6     1729.67     1756.62    241.58 o 
   3  -5   6    11787.00    10443.95    561.67 o 
   5  -5   6     2609.15     2275.72    134.69 o 
   7  -5   6     4575.40     5668.95    213.64 o 
   9  -5   6     1108.25      777.97     93.67 o 
  11  -5   6     9291.12    10055.45    605.24 o 
  13  -5   6      193.06      127.88     89.30 o 
  15  -5   6      754.41      770.83    225.62 o 
  17  -5   6      938.17     1120.28    161.76 o 
  19  -5   6     4917.43     5498.74    477.12 o 
  21  -5   6       38.06      -66.37    100.93 o 
  23  -5   6     2098.68     2182.96    414.13 o 
  25  -5   6      106.41      197.84    144.07 o 
  27  -5   6      233.55      114.87    143.06 o 
 -32  -4   6       78.86      308.88    234.68 o 
 -30  -4   6      399.85      290.76    233.81 o 
 -28  -4   6      405.52      434.84    232.95 o 
 -26  -4   6      325.39      459.00    214.83 o 
 -24  -4   6      823.09      974.08    257.97 o 
 -22  -4   6     1795.75     1995.61    308.01 o 
 -20  -4   6     1817.08     1817.02    289.03 o 
 -18  -4   6     8948.60     9738.20    515.08 o 
 -16  -4   6      220.33      214.83    140.63 o 
 -14  -4   6     8056.78     8298.38    302.60 o 
 -12  -4   6    16954.77    17172.55   1144.05 o 
 -10  -4   6       71.32      103.32     73.38 o 
  -8  -4   6    55248.81    59215.72   1707.01 o 
  -6  -4   6     2229.80     2677.03    143.05 o 
  -4  -4   6     8723.31     9216.68    240.28 o 
  -2  -4   6     2528.97     2848.04    249.34 o 
   0  -4   6     1081.98     1036.43    117.51 o 
   2  -4   6     9343.35     9538.60    279.39 o 
   4  -4   6    11702.22    11262.96    240.39 o 
   6  -4   6     8569.85     9736.32    232.97 o 
   8  -4   6     2617.20     2881.59    143.97 o 
  10  -4   6      948.71      955.58    107.08 o 
  12  -4   6     5712.44     6558.10    264.75 o 
  14  -4   6     2534.12     2234.37    188.20 o 
  16  -4   6     1154.24     1070.29    234.24 o 
  18  -4   6      902.65      928.22    150.71 o 
  20  -4   6      677.41      444.82    125.36 o 
  22  -4   6      854.34     1017.27    174.34 o 
  24  -4   6       39.52       37.24    118.76 o 
  26  -4   6     1895.16     2354.32    245.86 o 
  28  -4   6       38.64       -7.90    129.20 o 
 -33  -3   6      349.88      564.26    265.74 o 
 -31  -3   6      260.07      242.44    214.83 o 
 -29  -3   6      170.60       10.35    172.56 o 
 -27  -3   6      209.74      411.55    220.87 o 
 -25  -3   6     8008.05     8767.57    556.49 o 
 -23  -3   6      331.89      409.82    186.36 o 
 -21  -3   6     6863.11     6896.20    458.14 o 
 -19  -3   6     3515.17     4202.60    365.82 o 
 -17  -3   6     1182.46     1117.47    146.67 o 
 -15  -3   6      592.58      682.97    115.47 o 
 -13  -3   6     6281.76     6642.60    255.13 o 
 -11  -3   6     2809.36     2513.59    162.58 o 
  -9  -3   6     8652.93     8148.02    250.10 o 
  -7  -3   6     2929.61     2888.89    153.40 o 
  -5  -3   6    14182.83    14284.96    889.09 o 
  -3  -3   6     4641.21     4637.37    152.18 o 
  -1  -3   6    13512.64    13966.14    178.93 o 
   1  -3   6     3129.89     3099.60    161.03 o 
   3  -3   6     7428.24     6940.74    176.40 o 
   5  -3   6     4351.33     4687.49    158.63 o 
   7  -3   6      529.62      564.93     73.07 o 
   9  -3   6    28122.74    30363.55   1140.50 o 
  11  -3   6     4614.16     4724.21    211.86 o 
  13  -3   6     2626.95     2309.46    408.96 o 
  15  -3   6     4888.43     4735.18    240.85 o 
  17  -3   6      974.36     1105.98    152.56 o 
  19  -3   6      134.96      114.59     99.39 o 
  21  -3   6      786.73      676.17    136.20 o 
  23  -3   6       72.94       30.69     98.31 o 
  25  -3   6      601.25      676.87    156.71 o 
  27  -3   6     1150.21     1037.39    186.71 o 
  29  -3   6       31.87      -47.63    117.68 o 
 -34  -2   6      280.38      280.40    237.26 o 
 -32  -2   6       27.43       88.00    195.85 o 
 -30  -2   6      138.96      127.69    194.99 o 
 -28  -2   6     4293.19     4481.28    415.86 o 
 -26  -2   6      970.17     1037.92    255.38 o 
 -24  -2   6      174.63      169.10    173.42 o 
 -22  -2   6      308.02      459.86    183.77 o 
 -20  -2   6     2785.93     2811.71    194.74 o 
 -18  -2   6     5383.01     5213.11    243.04 o 
 -16  -2   6    10509.66    10855.27    326.02 o 
 -14  -2   6     8219.76     7279.21    251.09 o 
 -12  -2   6     9192.78     9511.75    569.44 o 
 -10  -2   6    23138.39    23805.88   1256.64 o 
  -8  -2   6    63086.30    68910.95   1910.63 o 
  -6  -2   6     9947.23    11235.97    262.09 o 
  -4  -2   6    12437.87    15174.24    223.98 o 
  -2  -2   6     1055.47     1281.78     74.00 o 
   0  -2   6     7503.73     6511.43    249.92 o 
   2  -2   6     2720.04     2810.38     81.86 o 
   4  -2   6    21541.87    20940.83    467.66 o 
   6  -2   6     2862.69     3572.00    138.92 o 
   8  -2   6     7063.15     6735.73    292.64 o 
  10  -2   6     1821.56     1905.71    121.06 o 
  12  -2   6     2972.38     2969.24    142.34 o 
  14  -2   6     5520.27     5628.93    359.78 o 
  16  -2   6     1073.13      972.04    130.56 o 
  18  -2   6     1178.31     1270.17    158.75 o 
  20  -2   6      882.68      894.01    144.32 o 
  22  -2   6     1598.34     1589.39    185.58 o 
  24  -2   6      122.60      247.61    125.29 o 
  26  -2   6      906.87      999.35    184.20 o 
  28  -2   6     1436.32     1453.30    207.51 o 
  30  -2   6      539.08      540.15    163.69 o 
 -33  -1   6      364.00      226.91    207.93 o 
 -31  -1   6      226.43      286.44    207.07 o 
 -29  -1   6      155.87      295.07    203.62 o 
 -27  -1   6     1861.48     2191.46    310.60 o 
 -25  -1   6      978.76     1082.79    232.09 o 
 -23  -1   6     2659.82     2680.66    296.80 o 
 -21  -1   6      681.04      644.98    112.98 o 
 -19  -1   6     2246.07     2367.00    173.08 o 
 -17  -1   6    10716.72    11025.54    308.53 o 
 -15  -1   6     3926.53     3428.97    175.40 o 
 -13  -1   6    20947.71    22448.33    974.01 o 
 -11  -1   6     7238.52     6632.19    179.45 o 
  -9  -1   6      612.90      753.80     80.14 o 
  -7  -1   6    22701.04    27548.18    623.79 o 
  -5  -1   6    29202.92    27591.65    257.25 o 
  -3  -1   6    79260.80    86684.45    933.74 o 
  -1  -1   6    24856.07    22970.88    532.37 o 
   1  -1   6   141133.34   154969.16   2995.98 o 
   3  -1   6     7304.00     8152.37    203.27 o 
   5  -1   6     1537.68     2228.34     71.14 o 
   7  -1   6    16657.79    19308.43    285.43 o 
   9  -1   6    10188.45     8881.90    205.89 o 
  11  -1   6    11914.79    13307.66    255.14 o 
  13  -1   6     1513.11     1836.75    118.41 o 
  15  -1   6      634.54      884.94     99.23 o 
  17  -1   6     1287.36     1265.20    149.39 o 
  19  -1   6     2092.03     2017.63    262.72 o 
  21  -1   6     5821.14     5919.77    285.24 o 
  23  -1   6     1530.09     1208.17    174.41 o 
  25  -1   6      566.44      558.25    148.52 o 
  27  -1   6      706.45      640.00    158.44 o 
  29  -1   6      511.53      684.74    167.25 o 
  31  -1   6     1117.92     1239.82    310.60 o 
 -34   0   6       88.17      142.36    211.38 o 
 -32   0   6       30.00      -14.67    166.52 o 
 -30   0   6     1372.83     1411.51    285.58 o 
 -28   0   6       12.00      -75.92    160.48 o 
 -26   0   6      859.25      782.54    222.60 o 
 -24   0   6      494.90      688.50    196.71 o 
 -22   0   6     1940.39     2353.66    290.76 o 
 -20   0   6      921.54      873.50    102.77 o 
 -18   0   6     2161.41     2229.23    106.26 o 
 -16   0   6     1692.43     1812.38     94.30 o 
 -14   0   6    11296.66    10398.75    195.27 o 
 -12   0   6       44.42       22.73     28.89 o 
 -10   0   6    99444.72    95502.70   2497.42 o 
  -8   0   6      592.65      412.06     56.74 o 
  -6   0   6    99169.08    94284.91   1528.79 o 
  -4   0   6     6184.88     4570.78    129.20 o 
  -2   0   6    17507.63    16351.85    486.17 o 
   0   0   6    33142.62    31905.29   1211.94 o 
   2   0   6      377.30      402.57     35.26 o 
   4   0   6    41830.51    39835.49    429.01 o 
   6   0   6    23794.97    30075.92    334.26 o 
   8   0   6    11972.43    10362.37    294.78 o 
  10   0   6      915.72     1553.21    137.93 o 
  12   0   6       41.12       51.84     49.42 o 
  14   0   6     2132.00     1434.49    111.92 o 
  16   0   6     1065.26     1425.84    120.92 o 
  18   0   6      593.23      319.42     97.20 o 
  20   0   6      751.53      469.69    112.10 o 
  22   0   6      152.93      275.65    109.85 o 
  24   0   6     2636.64     2444.55    219.05 o 
  26   0   6        8.65      -14.30    103.16 o 
  28   0   6     4089.60     4090.98    275.31 o 
  30   0   6       18.35       30.20    184.63 o 
 -33   1   6      320.26      343.39    220.87 o 
 -31   1   6      190.76       72.47    173.42 o 
 -29   1   6       38.93      -48.32    154.44 o 
 -27   1   6     1776.22     1631.52    287.31 o 
 -25   1   6      936.76      931.56    151.27 o 
 -23   1   6     2858.79     2657.76    208.38 o 
 -21   1   6      672.46      691.66     91.72 o 
 -19   1   6     2864.40     2435.71    117.28 o 
 -17   1   6    10363.50    10036.34    185.46 o 
 -15   1   6     4612.09     4080.65    119.92 o 
 -13   1   6    20497.02    22138.73    336.61 o 
 -11   1   6     9287.36     9000.90    157.64 o 
  -9   1   6      671.08      821.37     78.34 o 
  -7   1   6    24732.61    28923.01    900.06 o 
  -5   1   6    27770.09    26457.38    536.36 o 
  -3   1   6    75807.47    82062.23   1808.70 o 
  -1   1   6    23209.84    20878.07    303.98 o 
   1   1   6   139508.36   151676.13   1959.61 o 
   3   1   6     6781.91     7568.17    393.43 o 
   5   1   6     1836.44     2332.48     95.05 o 
   7   1   6    16988.16    17657.58    315.80 o 
   9   1   6    10213.62     8579.42    187.06 o 
  11   1   6    12328.24    12971.45    241.05 o 
  13   1   6      985.00      901.75     93.08 o 
  15   1   6      602.25      849.51     96.34 o 
  17   1   6     1168.78     1335.03    117.02 o 
  19   1   6     2220.55     2270.30    180.40 o 
  21   1   6     5288.47     5582.33    332.60 o 
  23   1   6     1598.09     1537.47    293.35 o 
  25   1   6      538.36      730.77    250.21 o 
  27   1   6      731.50      749.76    241.58 o 
  29   1   6      471.31      633.28    240.72 o 
  31   1   6     1073.75     1238.95    297.66 o 
 -34   2   6      199.13      271.78    203.62 o 
 -32   2   6       24.55       50.90    183.77 o 
 -30   2   6      177.43      206.20    178.60 o 
 -28   2   6     4291.79     3955.60    273.85 o 
 -26   2   6      617.46      600.69    143.33 o 
 -24   2   6      370.09      324.50     86.38 o 
 -22   2   6      417.68      298.42     81.84 o 
 -20   2   6     3118.06     2710.38    155.88 o 
 -18   2   6     4949.45     4357.03    168.92 o 
 -16   2   6    11596.86    10011.06    228.02 o 
 -14   2   6     8025.53     7231.36    157.13 o 
 -12   2   6     8129.29     8162.07    177.38 o 
 -10   2   6    25611.50    26091.56    940.59 o 
  -8   2   6    63286.62    67824.90   1373.89 o 
  -6   2   6    11783.77    11771.96    136.86 o 
  -4   2   6    12161.90    13944.23    366.62 o 
  -2   2   6     1087.19     1258.75     63.71 o 
   0   2   6     7337.97     6105.71    120.89 o 
   2   2   6     2204.01     2482.39    165.65 o 
   4   2   6    19557.91    18585.26    350.77 o 
   6   2   6     3316.97     3776.23    105.57 o 
   8   2   6     6984.30     6359.75    233.61 o 
  10   2   6     1905.92     1812.09     99.87 o 
  12   2   6     2899.22     2685.03    125.11 o 
  14   2   6     5714.52     5278.34    173.61 o 
  16   2   6      881.16      754.53    123.66 o 
  18   2   6     1323.41     1127.95    148.75 o 
  20   2   6      543.60      501.28    196.71 o 
  22   2   6     1347.30     1349.39    258.83 o 
  24   2   6      133.18      355.47    199.30 o 
  26   2   6      823.16      876.58    254.52 o 
  28   2   6     1634.90     1493.47    306.29 o 
  30   2   6      505.06      587.55    254.52 o 
 -33   3   6      348.87      293.35    214.83 o 
 -31   3   6      275.64      238.44    134.49 o 
 -29   3   6      123.00      123.29    115.18 o 
 -27   3   6      304.03      316.09     95.58 o 
 -25   3   6     8143.28     7371.62    251.45 o 
 -23   3   6      481.71      448.03     90.13 o 
 -21   3   6     6916.01     6131.65    212.64 o 
 -19   3   6     3484.33     3442.81    161.19 o 
 -17   3   6     1204.47     1126.12    107.59 o 
 -15   3   6      547.46      553.99     62.76 o 
 -13   3   6     5941.74     6186.70    190.37 o 
 -11   3   6     2432.07     2350.75    119.95 o 
  -9   3   6     7959.81     8037.41    187.63 o 
  -7   3   6     3122.93     3325.71    126.65 o 
  -5   3   6    13471.20    13564.63    167.40 o 
  -3   3   6     5357.61     4903.15    142.84 o 
  -1   3   6    12659.84    12562.49    469.73 o 
   1   3   6     3849.26     3617.08    163.01 o 
   3   3   6     6166.42     5493.28    336.48 o 
   5   3   6     4417.60     3932.78    186.29 o 
   7   3   6      916.32      761.15    107.62 o 
   9   3   6    26906.38    25807.94    486.33 o 
  11   3   6     5290.12     3997.61    208.01 o 
  13   3   6     2726.66     2352.18    181.99 o 
  15   3   6     5320.87     4792.57    242.57 o 
  17   3   6     1000.37      916.33    137.63 o 
  19   3   6      148.55       93.88    103.53 o 
  21   3   6      743.11      744.58    230.36 o 
  23   3   6      121.38       52.63    163.07 o 
  25   3   6      484.80      372.72    209.66 o 
  27   3   6     1023.31     1223.42    298.52 o 
  29   3   6       30.90       37.10    198.44 o 
 -32   4   6      102.26      175.93    126.55 o 
 -30   4   6      470.00      628.24    125.92 o 
 -28   4   6      401.26      472.06    110.88 o 
 -26   4   6      267.21      268.28     95.12 o 
 -24   4   6     1019.40     1089.90    124.50 o 
 -22   4   6     1615.03     1447.05    132.64 o 
 -20   4   6     1684.16     1690.49    138.50 o 
 -18   4   6     9084.77     9193.14    273.16 o 
 -16   4   6      109.19       88.45     61.43 o 
 -14   4   6     7718.74     7347.93    204.48 o 
 -12   4   6    17227.10    17730.14    420.75 o 
 -10   4   6      124.30       64.59     49.54 o 
  -8   4   6    55025.42    58837.48    975.27 o 
  -6   4   6     1294.76     1403.94     98.76 o 
  -4   4   6     8499.69     8097.49    182.23 o 
  -2   4   6     2413.74     2710.08     99.28 o 
   0   4   6     1695.69     1634.96     84.43 o 
   2   4   6    10888.00    10339.62    385.43 o 
   4   4   6    12039.35    10707.04    300.48 o 
   6   4   6     8237.32     8194.18    275.74 o 
   8   4   6     3314.20     2801.68    227.77 o 
  10   4   6      704.33      632.06    110.67 o 
  12   4   6     5563.00     5359.06    248.13 o 
  14   4   6     2036.59     1561.75    164.50 o 
  16   4   6     1234.51     1043.83    147.53 o 
  18   4   6      995.61     1102.18    161.52 o 
  20   4   6      581.96      443.28    128.85 o 
  22   4   6     1042.37     1050.00    258.83 o 
  24   4   6       20.12      -24.16    148.40 o 
  26   4   6     1915.62     2238.91    362.37 o 
  28   4   6       34.35       18.12    194.99 o 
 -31   5   6       22.48       18.87     93.75 o 
 -29   5   6      317.38      241.60    105.96 o 
 -27   5   6     1448.37     1456.93    155.49 o 
 -25   5   6      260.19      273.58     98.58 o 
 -23   5   6     1387.33     1495.03    147.28 o 
 -21   5   6      663.00      729.85    113.94 o 
 -19   5   6     3855.78     3362.59    228.09 o 
 -17   5   6     3932.11     4014.73    247.74 o 
 -15   5   6     4015.37     4284.80    181.21 o 
 -13   5   6     2399.86     2456.88    116.35 o 
 -11   5   6     7161.18     6280.76    165.67 o 
  -9   5   6     1082.08      996.57    101.41 o 
  -7   5   6     9957.33     9878.81    310.32 o 
  -5   5   6    24269.45    22332.73    864.81 o 
  -3   5   6    12356.45    11606.07    231.69 o 
  -1   5   6    49222.59    44009.78   2283.78 o 
   1   5   6     2158.84     1720.24     97.45 o 
   3   5   6    11786.31     9273.70    289.71 o 
   5   5   6     2067.03     1688.22    158.45 o 
   7   5   6     4705.00     4661.68    230.91 o 
   9   5   6      825.47      429.60    108.87 o 
  11   5   6     9820.91     9744.83    340.03 o 
  13   5   6      238.61      132.17     96.79 o 
  15   5   6      739.25      627.31    134.21 o 
  17   5   6     1061.95     1077.55    160.79 o 
  19   5   6     4579.45     4657.85    279.91 o 
  21   5   6       10.13       12.52    102.61 o 
  23   5   6     1797.76     1628.93    320.09 o 
  25   5   6      118.31      133.73    211.38 o 
  27   5   6      195.71      167.38    228.64 o 
 -28   6   6      150.02      133.10     96.58 o 
 -26   6   6      159.06      158.14     95.96 o 
 -24   6   6      221.83      142.44     86.76 o 
 -22   6   6       28.58       14.35     79.29 o 
 -20   6   6      469.27      475.30    104.12 o 
 -18   6   6      290.97      264.61     86.40 o 
 -16   6   6     1479.50     1580.65    139.18 o 
 -14   6   6     1563.99     1510.96    128.75 o 
 -12   6   6     1835.22     1801.01    111.11 o 
 -10   6   6    13289.52    12227.84    268.86 o 
  -8   6   6    14788.93    15269.12    592.30 o 
  -6   6   6    16716.35    15640.38    353.26 o 
  -4   6   6     5047.92     4931.67    216.06 o 
  -2   6   6     4368.78     3728.93    161.04 o 
   0   6   6     4120.39     3458.60    132.25 o 
   2   6   6      875.76     1054.28     87.71 o 
   4   6   6    10337.24     8329.99    293.26 o 
   6   6   6     5680.56     5676.53    262.31 o 
   8   6   6     3326.67     2779.47    203.45 o 
  10   6   6      875.43      858.74    140.83 o 
  12   6   6      697.96      817.36    144.46 o 
  14   6   6      337.10      281.03    122.51 o 
  16   6   6      298.55      433.06    137.61 o 
  18   6   6      545.49      461.21    143.83 o 
  20   6   6      495.79      434.94    148.06 o 
  22   6   6      178.83      297.85    141.40 o 
  24   6   6     2193.45     2309.66    356.33 o 
 -27   7   6      259.55      292.29    109.59 o 
 -25   7   6      502.52      465.71    120.58 o 
 -23   7   6      403.69      477.77    119.24 o 
 -21   7   6      324.29      370.32    106.15 o 
 -19   7   6      572.73      615.12    116.02 o 
 -17   7   6     1498.34     1693.47    148.18 o 
 -15   7   6      280.68      324.67     91.67 o 
 -13   7   6     2889.34     3260.15    177.86 o 
 -11   7   6      400.06      365.63     73.39 o 
  -9   7   6      703.63      728.03     85.06 o 
  -7   7   6     2823.09     3018.25    154.91 o 
  -5   7   6     1544.02     1213.50    117.85 o 
  -3   7   6    13020.19    12563.95    541.83 o 
  -1   7   6      220.48      111.01     67.73 o 
   1   7   6    11977.70    11472.10    342.93 o 
   3   7   6      451.94      283.93     67.01 o 
   5   7   6        1.40      -41.80     76.75 o 
   7   7   6     2456.67     1829.81    186.49 o 
   9   7   6     3940.36     3590.09    370.56 o 
  11   7   6      461.23      506.98    137.65 o 
  13   7   6      538.53      395.50    136.18 o 
  15   7   6      718.01      702.57    163.47 o 
  17   7   6      280.80      439.92    147.36 o 
  19   7   6       51.29      158.02    132.75 o 
  21   7   6      700.01      965.51    191.52 o 
  23   7   6      219.82      230.74    148.93 o 
 -24   8   6       32.12      -11.87     92.29 o 
 -22   8   6      112.93      142.37    104.79 o 
 -20   8   6      917.66      859.49    132.01 o 
 -18   8   6        8.56       69.18     86.96 o 
 -16   8   6     3171.32     3289.10    195.49 o 
 -14   8   6     1479.15     1323.22    175.77 o 
 -12   8   6      343.06      317.00     90.93 o 
 -10   8   6     3384.23     3221.55    168.12 o 
  -8   8   6     1357.99     1343.98    112.84 o 
  -6   8   6      874.79      973.30    115.09 o 
  -4   8   6     1208.88      933.78    136.35 o 
  -2   8   6      185.85      138.86     93.29 o 
   0   8   6       96.95      101.20     68.83 o 
   2   8   6      324.63      267.33     82.55 o 
   4   8   6      114.89      116.97     75.57 o 
   6   8   6      645.16      467.78     84.08 o 
   8   8   6        2.69       68.42    101.54 o 
  10   8   6      758.79      757.14    188.95 o 
  12   8   6      817.64      812.98    170.34 o 
  14   8   6     1370.43     1365.91    310.60 o 
  16   8   6       52.11       54.32    129.33 o 
  18   8   6      250.75      321.13    158.95 o 
  20   8   6       97.03      111.98    137.39 o 
 -19   9   6      443.18      536.09    125.43 o 
 -17   9   6       47.28      -29.16     86.24 o 
 -15   9   6       89.77       94.53     89.44 o 
 -13   9   6      854.33      891.51    124.26 o 
 -11   9   6       59.55       85.83     79.62 o 
  -9   9   6     1505.64     1521.43    158.30 o 
  -7   9   6      256.95      187.43     71.51 o 
  -5   9   6      322.18      361.64     95.95 o 
  -3   9   6     1872.74     1907.86    187.05 o 
  -1   9   6       69.68      150.14    100.11 o 
   1   9   6      912.56      788.46    109.30 o 
   3   9   6      132.87      151.10     80.95 o 
   5   9   6      570.09      590.67    105.98 o 
   7   9   6      739.30      949.76    127.09 o 
   9   9   6     1672.61     1764.44    354.17 o 
  11   9   6     1649.46     1628.17    221.69 o 
  13   9   6      624.10      564.57    288.60 o 
  15   9   6       88.92       26.51    123.63 o 
 -14  10   6      254.46      339.24    111.60 o 
 -12  10   6     1160.57     1246.77    168.77 o 
 -10  10   6      437.69      330.55     98.66 o 
  -8  10   6     1225.91     1295.52    139.47 o 
  -6  10   6      723.18      629.61     99.56 o 
  -4  10   6      424.15      434.36     90.51 o 
  -2  10   6      131.73      120.63     98.02 o 
   0  10   6      148.28       90.34    103.18 o 
   2  10   6     1359.73     1382.31    143.67 o 
   4  10   6      190.16      107.64     83.88 o 
   6  10   6      976.89      901.98    123.51 o 
   8  10   6       23.51       21.03     86.03 o 
  10  10   6       88.54       94.39     94.01 o 
  11  -9   7      128.20      162.20    162.20 o 
  13  -9   7       40.98      115.61    182.05 o 
  10  -8   7      651.74      617.75    199.30 o 
  12  -8   7      983.78     1006.64    167.10 o 
  14  -8   7     1984.13     2363.10    239.15 o 
  16  -8   7       68.54       28.89    123.67 o 
  18  -8   7     1014.58     1058.20    199.69 o 
   7  -7   7      687.80      951.65    190.67 o 
   9  -7   7     2521.62     2009.10    188.16 o 
  11  -7   7     2724.50     2928.96    307.58 o 
  13  -7   7      438.40      363.30    131.22 o 
  15  -7   7     1416.00     1465.88    201.67 o 
  17  -7   7     1326.50     1827.31    228.67 o 
  19  -7   7       70.65       22.80    122.92 o 
  21  -7   7     1433.37     2007.24    249.59 o 
 -28  -6   7      433.64      425.35    255.38 o 
 -26  -6   7     1235.78     1316.60    325.27 o 
 -24  -6   7     1395.35     1661.71    316.64 o 
 -22  -6   7      413.78      416.72    223.46 o 
 -20  -6   7      541.67      648.81    226.91 o 
  -6  -6   7     2233.43     1670.34    258.83 o 
  -4  -6   7     2992.43     3071.50    339.94 o 
  -2  -6   7      784.72      865.37    220.87 o 
   0  -6   7     2949.97     2845.45    328.72 o 
   2  -6   7     1410.00     1497.79    253.66 o 
   4  -6   7    12903.03    13084.69    389.11 o 
   6  -6   7     3057.24     3019.51    171.01 o 
   8  -6   7     1376.70     1328.29    129.36 o 
  10  -6   7     1478.85     1217.50    160.67 o 
  12  -6   7     1673.83     2045.36    352.88 o 
  14  -6   7       67.54       16.39     99.58 o 
  16  -6   7      773.74     1014.40    164.40 o 
  18  -6   7      142.63      331.66    140.26 o 
  20  -6   7      606.99      502.87    156.60 o 
  22  -6   7      193.40      195.47    157.46 o 
  24  -6   7       22.88      -27.51    120.54 o 
 -29  -5   7      178.45      159.61    223.46 o 
 -27  -5   7      107.90       74.20    190.67 o 
 -25  -5   7     1238.04     1037.92    291.62 o 
 -23  -5   7      301.62      339.07    202.75 o 
 -21  -5   7     5063.27     5265.55    446.06 o 
 -19  -5   7     4130.62     4422.61    389.98 o 
 -17  -5   7     2117.50     2300.17    286.44 o 
 -15  -5   7     3651.39     3923.92    333.03 o 
 -13  -5   7     4784.28     4965.58    241.38 o 
 -11  -5   7     4347.15     4155.15    345.97 o 
  -9  -5   7     6318.73     7055.82    443.47 o 
  -7  -5   7      862.04      655.71    186.36 o 
  -5  -5   7      487.13      390.84    169.10 o 
  -3  -5   7      676.11      733.36    187.22 o 
  -1  -5   7     9077.05     8435.40    456.41 o 
   1  -5   7      971.00     1024.59    138.65 o 
   3  -5   7     1762.03     1514.85    169.97 o 
   5  -5   7     1142.09     1335.90    123.15 o 
   7  -5   7     1716.20     1692.36    132.68 o 
   9  -5   7      825.02      931.56    111.21 o 
  11  -5   7      297.36      311.68    107.19 o 
  13  -5   7      249.91      169.05    100.02 o 
  15  -5   7      191.33      165.63    111.06 o 
  17  -5   7      957.25      962.39    174.28 o 
  19  -5   7      793.33      790.70    217.42 o 
  21  -5   7      814.84     1038.03    185.85 o 
  23  -5   7     1634.41     1860.70    265.74 o 
  25  -5   7      199.94      215.07    139.79 o 
 -32  -4   7      321.81      486.61    272.64 o 
 -30  -4   7      248.47      149.26    207.07 o 
 -28  -4   7      881.16     1081.06    291.62 o 
 -26  -4   7      758.57      963.73    270.91 o 
 -24  -4   7      235.79      103.53    185.50 o 
 -22  -4   7     4992.20     5872.08    451.23 o 
 -20  -4   7      352.44      301.11    181.18 o 
 -18  -4   7     6950.82     7263.10    371.43 o 
 -16  -4   7     1754.02     1923.85    180.27 o 
 -14  -4   7     1465.68     1598.28    165.49 o 
 -12  -4   7     7689.82     8269.21    474.96 o 
 -10  -4   7     2156.51     1920.93    159.76 o 
  -8  -4   7    28957.14    32632.07    632.42 o 
  -6  -4   7     2021.49     1567.67    228.64 o 
  -4  -4   7    22157.36    24939.52    732.50 o 
  -2  -4   7      520.21      707.48    168.24 o 
   0  -4   7      947.73     1052.39    123.86 o 
   2  -4   7     9340.87     9802.05    464.18 o 
   4  -4   7    10244.94     9230.14    229.47 o 
   6  -4   7     1300.94     1124.90    107.63 o 
   8  -4   7      745.24      653.76     86.86 o 
  10  -4   7      430.02      237.41     75.58 o 
  12  -4   7     3290.85     3709.41    219.27 o 
  14  -4   7      411.94      582.15    124.57 o 
  16  -4   7     5548.28     5969.80    773.48 o 
  18  -4   7      148.78      243.27    121.64 o 
  20  -4   7     2567.74     2618.25    324.41 o 
  22  -4   7     1293.81     1243.50    182.80 o 
  24  -4   7      489.04      398.72    148.01 o 
  26  -4   7     1248.95     1279.91    207.72 o 
 -33  -3   7       23.91       25.88    201.89 o 
 -31  -3   7      115.76        5.18    182.91 o 
 -29  -3   7      297.31      269.19    222.60 o 
 -27  -3   7      793.99      836.03    259.70 o 
 -25  -3   7      266.40      352.88    213.11 o 
 -23  -3   7      891.61     1123.34    260.56 o 
 -21  -3   7      195.28      159.33     94.69 o 
 -19  -3   7     3956.87     3752.18    255.38 o 
 -17  -3   7     4329.07     4491.07    346.41 o 
 -15  -3   7    41153.27    40255.11    722.15 o 
 -13  -3   7     7403.34     7852.20    924.47 o 
 -11  -3   7    49963.00    47483.14    801.95 o 
  -9  -3   7     4398.06     4359.78    200.97 o 
  -7  -3   7    17398.35    16487.10    911.10 o 
  -5  -3   7     6697.42     5796.73    204.05 o 
  -3  -3   7    17135.99    19995.56    668.90 o 
  -1  -3   7    11771.27    10297.26    194.00 o 
   1  -3   7    13634.77    15098.74   1026.71 o 
   3  -3   7     2846.65     2641.33    169.56 o 
   5  -3   7      431.83      278.45     63.95 o 
   7  -3   7     1379.94     1510.42    265.05 o 
   9  -3   7     8746.63     8005.80    320.09 o 
  11  -3   7     1134.01     1375.42    121.57 o 
  13  -3   7     1637.23     1487.88    152.99 o 
  15  -3   7      424.06      454.09    112.10 o 
  17  -3   7      154.37      378.79    106.34 o 
  19  -3   7     7661.49     7713.00    563.40 o 
  21  -3   7      696.89      778.56    153.52 o 
  23  -3   7     6731.93     6959.60    351.58 o 
  25  -3   7      206.56      155.65    127.28 o 
  27  -3   7     1130.43      846.54    181.32 o 
 -32  -2   7      752.30      652.26    245.03 o 
 -30  -2   7      442.30      396.88    222.60 o 
 -28  -2   7      244.44      259.70    208.79 o 
 -26  -2   7      861.87     1213.93    271.78 o 
 -24  -2   7      400.83      308.88    177.73 o 
 -22  -2   7     5786.03     6038.79    279.18 o 
 -20  -2   7     7878.64     7137.51    810.58 o 
 -18  -2   7     7029.23     7602.67    296.79 o 
 -16  -2   7     8258.66     7558.60    565.12 o 
 -14  -2   7      149.24      158.07     80.45 o 
 -12  -2   7    10266.87    10697.00    303.49 o 
 -10  -2   7    20067.50    19116.26    474.96 o 
  -8  -2   7    40848.06    48052.19   1317.90 o 
  -6  -2   7    36090.40    35390.80    631.99 o 
  -4  -2   7    29639.05    34160.50    353.36 o 
  -2  -2   7     8924.30     8689.69    538.35 o 
   0  -2   7     2941.20     2641.03     97.02 o 
   2  -2   7    13104.17    14649.88    325.17 o 
   4  -2   7     1767.90     1469.09     92.59 o 
   6  -2   7    17542.54    19402.80    399.66 o 
   8  -2   7      399.63      716.85     84.14 o 
  10  -2   7       75.45      276.06     69.73 o 
  12  -2   7     5424.06     6248.32    322.51 o 
  14  -2   7    10833.94     9958.89    553.04 o 
  16  -2   7     4256.51     4869.91    246.79 o 
  18  -2   7     4897.63     4326.51    240.47 o 
  20  -2   7     1441.09     1413.29    171.93 o 
  22  -2   7      988.53     1004.73    154.11 o 
  24  -2   7      482.22      442.23    133.23 o 
  26  -2   7      631.09      623.58    158.54 o 
  28  -2   7     1089.27     1159.12    190.46 o 
 -33  -1   7      543.45      730.77    270.91 o 
 -31  -1   7      391.34      227.77    208.79 o 
 -29  -1   7     1084.44     1205.30    260.56 o 
 -27  -1   7      277.89      288.17    186.36 o 
 -25  -1   7     1237.14     1185.46    251.93 o 
 -23  -1   7     5816.57     5608.07    420.17 o 
 -21  -1   7     3514.87     3279.18    206.86 o 
 -19  -1   7    14232.19    14423.47    368.98 o 
 -17  -1   7    13213.57    12720.69    336.58 o 
 -15  -1   7     3309.49     3165.42    187.93 o 
 -13  -1   7    69444.88    70956.41   2029.44 o 
 -11  -1   7     3372.22     3149.81    128.77 o 
  -9  -1   7    21388.69    25534.97   1068.28 o 
  -7  -1   7      903.54     1290.11     96.51 o 
  -5  -1   7    14311.55    14126.43    272.89 o 
  -3  -1   7     9844.32    11056.32    357.34 o 
  -1  -1   7    11140.38    10876.96    315.06 o 
   1  -1   7    14845.42    16828.01    443.58 o 
   3  -1   7    19704.86    20797.90    756.54 o 
   5  -1   7     7218.57     7427.03    180.20 o 
   7  -1   7     8403.48    10061.32    219.88 o 
   9  -1   7     4501.26     4205.37    156.56 o 
  11  -1   7     2056.35     2177.13    130.20 o 
  13  -1   7      558.94      494.62     77.53 o 
  15  -1   7      375.81      251.50     75.08 o 
  17  -1   7     1958.63     2065.94    171.44 o 
  19  -1   7      109.41      127.41     88.22 o 
  21  -1   7     3466.58     3731.85    231.53 o 
  23  -1   7      855.36      779.70    146.98 o 
  25  -1   7     2220.12     1984.88    202.12 o 
  27  -1   7      369.46      576.31    149.63 o 
  29  -1   7      234.24      187.97    121.06 o 
 -34   0   7       48.17       13.80    189.81 o 
 -32   0   7      164.13      197.58    194.13 o 
 -30   0   7     3772.12     3610.73    403.78 o 
 -28   0   7      391.72      443.47    201.89 o 
 -26   0   7     7153.63     6394.06    452.10 o 
 -24   0   7     3916.03     3732.39    358.92 o 
 -22   0   7        1.68        9.11     92.38 o 
 -20   0   7     4933.53     4924.99    188.91 o 
 -18   0   7     1369.05     1582.88    123.21 o 
 -16   0   7     4952.67     4878.64    187.79 o 
 -14   0   7     6262.29     6524.63    152.84 o 
 -12   0   7     4229.61     4609.48    123.91 o 
 -10   0   7     9009.25     8524.87    203.68 o 
  -8   0   7        5.06       74.71     43.31 o 
  -6   0   7     5955.02     5828.18    124.60 o 
  -4   0   7      132.64      104.25     31.99 o 
  -2   0   7     4120.51     4290.40    239.54 o 
   0   0   7    21534.19    22289.00    907.96 o 
   2   0   7       50.84       66.45     26.29 o 
   4   0   7    15381.56    17631.54    619.78 o 
   6   0   7    13290.63    14271.58    336.98 o 
   8   0   7     6089.96     6400.58    176.45 o 
  10   0   7     5388.50     5505.70    172.98 o 
  12   0   7       13.27       38.83     53.10 o 
  14   0   7      139.83      223.16     66.22 o 
  16   0   7     3484.01     3202.60    156.55 o 
  18   0   7     8167.08     7914.28    292.49 o 
  20   0   7       42.01      158.58     96.49 o 
  22   0   7     1664.18     1404.41    168.53 o 
  24   0   7       39.05       14.69     89.68 o 
  26   0   7      124.32       83.69    183.77 o 
  28   0   7     1123.79     1289.86    299.38 o 
  30   0   7      793.59      615.16    265.74 o 
 -33   1   7      559.53      735.09    257.97 o 
 -31   1   7      350.70      391.70    215.70 o 
 -29   1   7     1287.94     1257.07    255.38 o 
 -27   1   7      280.69      233.81    186.36 o 
 -25   1   7      855.32      775.80    149.05 o 
 -23   1   7     5426.24     4849.60    263.41 o 
 -21   1   7     3610.84     2884.55    199.68 o 
 -19   1   7    14752.27    14311.51    235.86 o 
 -17   1   7    12953.06    12284.05    222.91 o 
 -15   1   7     2544.16     2565.78    105.56 o 
 -13   1   7    70062.15    70475.48   1334.03 o 
 -11   1   7     2182.48     2178.38    118.93 o 
  -9   1   7    21296.52    24361.37    598.30 o 
  -7   1   7     1215.65     1418.62     67.72 o 
  -5   1   7    14933.34    13899.83    311.58 o 
  -3   1   7     9871.11    10678.31    157.86 o 
  -1   1   7    11955.62    10859.28    197.04 o 
   1   1   7    15067.55    16479.55    202.19 o 
   3   1   7    19574.02    19753.64    278.82 o 
   5   1   7     6713.35     5874.43    144.78 o 
   7   1   7     8724.70     9954.68    256.66 o 
   9   1   7     4549.95     4171.18    142.87 o 
  11   1   7     1786.84     1919.55    127.85 o 
  13   1   7      563.66      623.43     84.78 o 
  15   1   7      370.94      224.55     69.04 o 
  17   1   7     2349.48     2345.60    143.57 o 
  19   1   7      101.84       88.87    150.99 o 
  21   1   7     3506.03     3813.49    369.27 o 
  23   1   7      843.17      832.58    232.95 o 
  25   1   7     2132.58     1923.14    321.82 o 
  27   1   7      340.15      513.35    246.76 o 
  29   1   7      216.44      206.20    206.20 o 
 -32   2   7      693.39      662.62    235.54 o 
 -30   2   7      566.89      289.03    196.71 o 
 -28   2   7       23.76       43.14    103.10 o 
 -26   2   7     1057.16     1021.16    158.29 o 
 -24   2   7      531.03      365.59    118.54 o 
 -22   2   7     5744.30     5531.35    201.35 o 
 -20   2   7     7426.28     6940.07    217.46 o 
 -18   2   7     7653.27     7203.83    226.40 o 
 -16   2   7     7339.61     6422.11    158.16 o 
 -14   2   7      177.18      175.48     48.36 o 
 -12   2   7    11478.03    11029.68    227.86 o 
 -10   2   7    17770.04    17128.29    476.15 o 
  -8   2   7    43582.50    47231.21    754.27 o 
  -6   2   7    37180.46    33556.80    269.33 o 
  -4   2   7    29634.20    30966.50    592.39 o 
  -2   2   7     8945.99     8203.90    155.75 o 
   0   2   7     2564.14     2163.08    115.28 o 
   2   2   7    12715.30    13731.71    201.04 o 
   4   2   7     1964.58     1613.97    131.19 o 
   6   2   7    16726.70    17109.53    474.96 o 
   8   2   7      906.24     1270.15    137.68 o 
  10   2   7      130.05      346.68     97.31 o 
  12   2   7     5985.73     6119.19    264.47 o 
  14   2   7    10660.46     9572.08    327.69 o 
  16   2   7     4486.27     4515.51    241.01 o 
  18   2   7     4538.61     3716.58    223.67 o 
  20   2   7     1622.68     1787.68    282.13 o 
  22   2   7      790.90      888.66    239.85 o 
  24   2   7      687.73      689.36    237.26 o 
  26   2   7      829.43     1094.01    275.23 o 
  28   2   7      946.89      839.49    265.74 o 
 -33   3   7       14.19        8.63    172.56 o 
 -31   3   7       69.62       23.90    110.47 o 
 -29   3   7      311.01      367.98    136.05 o 
 -27   3   7      495.06      501.41    137.39 o 
 -25   3   7      372.06      332.53     91.96 o 
 -23   3   7     1501.13     1309.14    129.54 o 
 -21   3   7      227.98      133.47     71.81 o 
 -19   3   7     4151.74     3615.13    165.50 o 
 -17   3   7     4089.70     4197.12    139.42 o 
 -15   3   7    41997.15    39330.45    548.94 o 
 -13   3   7     7493.96     7871.69    229.79 o 
 -11   3   7    49015.72    45961.64    486.29 o 
  -9   3   7     4490.35     4562.59    156.66 o 
  -7   3   7    16429.26    15667.51    270.82 o 
  -5   3   7     7593.78     6628.97    140.22 o 
  -3   3   7    16889.55    19009.21    223.47 o 
  -1   3   7    13772.50    11424.61    215.84 o 
   1   3   7    13484.39    14089.71    264.01 o 
   3   3   7     3407.98     2660.39    157.48 o 
   5   3   7      482.63      387.76     85.99 o 
   7   3   7      713.46      947.59    135.89 o 
   9   3   7     9263.75     6735.30    263.15 o 
  11   3   7      690.24      828.43    121.29 o 
  13   3   7     1455.81     1121.07    153.14 o 
  15   3   7      388.15      326.76    106.38 o 
  17   3   7      124.67      319.05    112.79 o 
  19   3   7     7716.69     7497.33    326.28 o 
  21   3   7      676.64      784.27    222.60 o 
  23   3   7     6646.70     6212.88    485.75 o 
  25   3   7      139.97       94.04    194.13 o 
  27   3   7     1102.09     1011.18    270.91 o 
 -32   4   7      313.65      335.80    138.93 o 
 -30   4   7      278.67      308.53    129.43 o 
 -28   4   7      961.81      779.56    157.38 o 
 -26   4   7      956.26      920.56    120.04 o 
 -24   4   7      284.77      206.65     86.32 o 
 -22   4   7     5028.89     4791.13    206.26 o 
 -20   4   7      382.28      343.21     85.19 o 
 -18   4   7     6752.40     6945.97    226.39 o 
 -16   4   7     2161.45     1858.34    127.80 o 
 -14   4   7     1712.16     1684.14    102.28 o 
 -12   4   7     7926.94     7892.95    198.88 o 
 -10   4   7     2045.31     1693.87    114.34 o 
  -8   4   7    29064.92    30403.20    478.63 o 
  -6   4   7     2034.05     1610.21    108.86 o 
  -4   4   7    21471.21    21545.82    629.10 o 
  -2   4   7      688.90      832.75     68.77 o 
   0   4   7      645.21      770.47     82.56 o 
   2   4   7     9977.51     8397.51    202.77 o 
   4   4   7    10766.41     8426.11    270.84 o 
   6   4   7     1638.95     1244.01    213.54 o 
   8   4   7      755.40      416.96    101.07 o 
  10   4   7      357.00      143.78     88.06 o 
  12   4   7     3073.52     3115.64    209.55 o 
  14   4   7      426.75      521.56    122.39 o 
  16   4   7     5230.51     5028.78    264.51 o 
  18   4   7      154.92      240.13    117.28 o 
  20   4   7     2460.64     2577.08    219.85 o 
  22   4   7     1292.91     1304.52    286.44 o 
  24   4   7      391.05      389.98    215.70 o 
  26   4   7     1136.96     1194.95    292.48 o 
 -29   5   7      182.26      107.36     97.16 o 
 -27   5   7       84.58       61.01     84.44 o 
 -25   5   7     1236.06     1190.23    141.49 o 
 -23   5   7      295.33      331.77    102.91 o 
 -21   5   7     5009.44     4801.71    216.59 o 
 -19   5   7     4556.65     4465.60    200.97 o 
 -17   5   7     2155.33     1983.23    141.19 o 
 -15   5   7     3730.51     3495.65    168.64 o 
 -13   5   7     4421.33     4484.21    151.99 o 
 -11   5   7     4724.08     4540.74    173.01 o 
  -9   5   7     5982.52     6104.98    198.78 o 
  -7   5   7      811.58      714.43     85.55 o 
  -5   5   7      639.53      476.01     75.41 o 
  -3   5   7      761.44      797.41     90.08 o 
  -1   5   7     8626.40     7276.13    168.96 o 
   1   5   7     1098.07     1030.96     84.58 o 
   3   5   7     1723.25     1371.19     98.53 o 
   5   5   7     1170.94      994.67    134.90 o 
   7   5   7     1717.50     1464.17    153.43 o 
   9   5   7     1086.88      971.26    141.27 o 
  11   5   7      222.19      123.03     88.76 o 
  13   5   7      335.81      271.74    109.51 o 
  15   5   7      288.18      188.28    104.93 o 
  17   5   7     1103.22     1105.28    172.10 o 
  19   5   7      918.54      956.10    166.39 o 
  21   5   7      602.74      810.69    166.41 o 
  23   5   7     1689.89     1922.27    335.62 o 
  25   5   7      217.51      285.58    203.62 o 
 -28   6   7      505.43      500.06    121.85 o 
 -26   6   7     1320.60     1329.96    152.08 o 
 -24   6   7     1430.11     1409.22    151.88 o 
 -22   6   7      498.60      460.39    110.13 o 
 -20   6   7      469.17      457.96    107.59 o 
 -18   6   7     1583.35     1437.03    141.11 o 
 -16   6   7       64.58       55.35     73.24 o 
 -14   6   7     3591.54     3679.65    180.51 o 
 -12   6   7      327.58      436.75     72.17 o 
 -10   6   7     2597.79     2561.66    151.29 o 
  -8   6   7     1816.70     1645.15    132.02 o 
  -6   6   7     1977.80     1725.46    123.35 o 
  -4   6   7     3087.68     2965.21    151.28 o 
  -2   6   7      588.73      629.35    106.60 o 
   0   6   7     2944.31     2755.50    146.03 o 
   2   6   7     1679.98     1441.67    102.99 o 
   4   6   7    13128.40    12212.87    458.28 o 
   6   6   7     3060.99     2547.55    190.93 o 
   8   6   7     1313.99     1108.23    154.95 o 
  10   6   7     1565.98     1233.56    167.84 o 
  12   6   7     1787.65     1867.17    197.91 o 
  14   6   7       70.79      -30.24     93.90 o 
  16   6   7      824.36     1101.61    169.91 o 
  18   6   7       88.39      125.17    118.40 o 
  20   6   7      485.06      431.88    152.42 o 
  22   6   7      191.67      357.91    149.10 o 
  24   6   7       18.22      -24.16    179.46 o 
 -25   7   7       23.13       -9.24     88.72 o 
 -23   7   7     1950.85     1965.33    182.49 o 
 -21   7   7      590.39      708.99    128.36 o 
 -19   7   7      845.09     1039.50    133.04 o 
 -17   7   7     4900.20     4835.66    222.85 o 
 -15   7   7      335.30      288.73     94.51 o 
 -13   7   7     5309.36     5221.86    217.04 o 
 -11   7   7     3796.33     3430.91    149.91 o 
  -9   7   7     6145.69     5803.98    216.39 o 
  -7   7   7     1432.11     1207.56    120.37 o 
  -5   7   7      481.33      421.11     88.04 o 
  -3   7   7     6394.84     6559.30    464.18 o 
  -1   7   7     1265.12     1260.36    121.03 o 
   1   7   7     5489.64     5208.28    196.43 o 
   3   7   7      524.85      495.35     90.57 o 
   5   7   7        3.62       42.10     59.59 o 
   7   7   7      699.81      726.87    137.87 o 
   9   7   7     2016.06     1640.84    194.57 o 
  11   7   7     2878.70     3148.16    248.36 o 
  13   7   7      331.08      206.90    123.07 o 
  15   7   7     1299.71     1168.19    186.68 o 
  17   7   7     1386.42     1743.23    225.31 o 
  19   7   7       67.80       16.57    115.61 o 
  21   7   7     1415.62     1826.13    234.57 o 
 -22   8   7       28.91       37.24     90.38 o 
 -20   8   7     1873.15     2029.94    201.28 o 
 -18   8   7       15.48       34.13     88.01 o 
 -16   8   7     1036.32      893.40    129.69 o 
 -14   8   7     1139.51     1171.92    135.82 o 
 -12   8   7     1247.96     1214.49    132.55 o 
 -10   8   7     4753.89     4561.25    205.40 o 
  -8   8   7      405.17      405.37     94.98 o 
  -6   8   7     7026.09     6554.77    236.29 o 
  -4   8   7      167.66      212.12     83.63 o 
  -2   8   7     1522.55     1292.20    272.21 o 
   0   8   7      318.38      292.02     87.35 o 
   2   8   7     1548.80     1653.66    137.37 o 
   4   8   7      897.66      726.50    105.11 o 
   6   8   7     2417.85     2437.27    165.22 o 
   8   8   7      300.28      223.22    119.28 o 
  10   8   7      774.88      773.13    165.02 o 
  12   8   7     1160.38     1017.18    181.78 o 
  14   8   7     1738.04     2142.38    244.43 o 
  16   8   7       33.01      116.75    129.94 o 
  18   8   7      845.42     1133.76    210.06 o 
 -19   9   7      186.36      190.81    107.80 o 
 -17   9   7     1000.17     1179.94    151.27 o 
 -15   9   7     1189.31     1232.76    147.31 o 
 -13   9   7     2833.86     3024.65    192.25 o 
 -11   9   7     1887.00     1912.17    158.88 o 
  -9   9   7     1381.82     1322.29    118.91 o 
  -7   9   7      322.20      318.52     93.36 o 
  -5   9   7      379.35      239.36     92.77 o 
  -3   9   7      479.10      499.70    127.76 o 
  -1   9   7     1312.13     1054.32    159.45 o 
   1   9   7      392.03      516.08    101.12 o 
   3   9   7      468.83      349.57     96.31 o 
   5   9   7       55.75       93.07     80.41 o 
   7   9   7       64.60       74.94     84.10 o 
   9   9   7      172.40       81.06     89.81 o 
  11   9   7       72.05       22.43    170.83 o 
  13   9   7       42.87      -26.31    113.24 o 
 -12  10   7      338.40      413.49    112.03 o 
 -10  10   7       52.26      -23.11     81.46 o 
  -8  10   7     1045.30     1042.48    128.07 o 
  -6  10   7      208.67      170.00     77.81 o 
  -4  10   7     1029.90     1134.58    142.24 o 
  -2  10   7      441.17      376.93    131.84 o 
   0  10   7       12.74       44.61     99.43 o 
   2  10   7      300.92      295.62    128.46 o 
   4  10   7      383.08      320.91    107.81 o 
   6  10   7      130.08      150.11     94.20 o 
   8  10   7       60.06       60.54     90.92 o 
  10  -8   8       94.13      141.50    165.65 o 
  12  -8   8      219.80      264.32    132.66 o 
  14  -8   8      400.71      538.32    155.67 o 
  16  -8   8      307.46      398.23    186.79 o 
   7  -7   8      852.09     1122.48    242.44 o 
   9  -7   8      940.75     1238.54    167.28 o 
  11  -7   8     4677.12     5180.84    284.09 o 
  13  -7   8      482.31      770.80    159.79 o 
  15  -7   8      804.29      894.81    174.68 o 
  17  -7   8      546.95      586.07    161.94 o 
  19  -7   8       99.02      158.95    145.41 o 
 -10  -6   8      169.43       12.94    126.83 o 
  -8  -6   8     3375.38     3694.42    372.72 o 
  -6  -6   8     2404.63     2093.97    307.15 o 
  -4  -6   8     1532.17     1658.26    302.84 o 
  -2  -6   8     1360.59     1433.08    276.95 o 
   0  -6   8     1389.12     1162.17    245.89 o 
   2  -6   8     3495.00     3969.65    379.62 o 
   4  -6   8     4312.09     3927.64    242.99 o 
   6  -6   8      895.74     1013.16    151.58 o 
   8  -6   8       43.46       48.84     77.35 o 
  10  -6   8     2781.28     2901.75    212.68 o 
  12  -6   8      375.89      651.36    142.58 o 
  14  -6   8     5301.51     5131.57    543.98 o 
  16  -6   8      521.80      812.05    167.91 o 
  18  -6   8     4466.67     4493.00    314.05 o 
  20  -6   8     1749.23     1914.80    508.61 o 
  22  -6   8      496.94      494.10    167.60 o 
 -29  -5   8      139.27      157.89    224.32 o 
 -27  -5   8      720.96      970.63    295.93 o 
 -25  -5   8     3665.06     4192.25    458.14 o 
 -23  -5   8      959.57      876.58    273.50 o 
 -21  -5   8     5703.83     6852.20    519.39 o 
 -19  -5   8      881.86      994.79    243.30 o 
 -17  -5   8     2395.07     2711.24    223.78 o 
 -15  -5   8     4360.97     4264.72    381.35 o 
 -13  -5   8     3849.92     4475.24    382.21 o 
 -11  -5   8    11849.16    11353.32    561.67 o 
  -9  -5   8     1458.27     1546.10    267.46 o 
  -7  -5   8     1801.61     1473.63    257.97 o 
  -5  -5   8     1547.55     1398.57    264.01 o 
  -3  -5   8     6506.03     7891.85    473.67 o 
  -1  -5   8     1359.31     1263.11    236.40 o 
   1  -5   8     5605.79     5898.14    346.84 o 
   3  -5   8     1844.26     1829.91    169.33 o 
   5  -5   8      346.45      377.96    110.71 o 
   7  -5   8     3993.14     4169.51    187.22 o 
   9  -5   8    10606.05    11286.86    442.11 o 
  11  -5   8     1801.99     2226.03    197.61 o 
  13  -5   8     6439.20     6012.78    345.11 o 
  15  -5   8      415.92      377.34    139.34 o 
  17  -5   8      213.10      236.77    125.75 o 
  19  -5   8      997.86      960.15    167.20 o 
  21  -5   8     1441.13     1795.54    360.64 o 
  23  -5   8     1427.75     1531.86    221.77 o 
 -30  -4   8        7.46      -13.80    197.58 o 
 -28  -4   8     1927.54     2329.51    387.39 o 
 -26  -4   8      663.90      846.39    258.83 o 
 -24  -4   8     3032.68     3752.23    417.59 o 
 -22  -4   8     5870.31     6357.83    484.02 o 
 -20  -4   8        4.27        2.94     88.45 o 
 -18  -4   8    14688.21    15217.11    594.89 o 
 -16  -4   8     3876.58     3440.11    337.35 o 
 -14  -4   8     4069.04     4114.03    240.37 o 
 -12  -4   8      736.18      754.67    154.01 o 
 -10  -4   8     1116.02      947.69    129.32 o 
  -8  -4   8     8274.17     8603.64    451.23 o 
  -6  -4   8     4387.86     4013.65    346.84 o 
  -4  -4   8    10013.49    11807.15    523.71 o 
  -2  -4   8     1640.26     1691.91    243.30 o 
   0  -4   8      899.26      624.52    109.46 o 
   2  -4   8     4578.33     5187.51    242.12 o 
   4  -4   8     3274.30     2920.93    191.14 o 
   6  -4   8     4345.21     4852.42    186.06 o 
   8  -4   8      237.12      157.33     69.09 o 
  10  -4   8     1509.92     1551.97    132.50 o 
  12  -4   8     1476.33     1851.73    181.58 o 
  14  -4   8       22.36      -33.45     83.34 o 
  16  -4   8     6232.47     7176.25    887.80 o 
  18  -4   8      117.30      174.20    113.07 o 
  20  -4   8     2579.50     2891.80    238.36 o 
  22  -4   8      405.06      504.45    152.78 o 
  24  -4   8      116.72       55.62    128.77 o 
  26  -4   8      160.64       94.44    140.68 o 
 -31  -3   8     1676.58     2019.77    375.31 o 
 -29  -3   8     1948.33     1798.90    339.94 o 
 -27  -3   8      646.74      674.69    252.79 o 
 -25  -3   8     1387.38     1458.96    294.21 o 
 -23  -3   8     1864.95     2234.14    403.35 o 
 -21  -3   8       72.85      158.92    101.15 o 
 -19  -3   8     3527.50     3811.35    301.11 o 
 -17  -3   8     1214.66     1298.98    161.61 o 
 -15  -3   8     1843.82     1905.42    179.09 o 
 -13  -3   8      349.39      464.38    105.52 o 
 -11  -3   8      822.39      806.99    139.34 o 
  -9  -3   8      238.33      157.26     78.77 o 
  -7  -3   8      906.75     1011.73    135.03 o 
  -5  -3   8     1867.26     1978.46    143.06 o 
  -3  -3   8     2059.71     2017.22    155.31 o 
  -1  -3   8    17747.67    17878.73    990.47 o 
   1  -3   8     3461.46     3325.35    326.99 o 
   3  -3   8     5031.82     4411.48    454.25 o 
   5  -3   8      515.51      506.91     77.60 o 
   7  -3   8       34.77       23.70     58.14 o 
   9  -3   8     5152.51     5938.94    352.73 o 
  11  -3   8     3737.58     4073.19    185.12 o 
  13  -3   8     2199.93     2482.44    186.20 o 
  15  -3   8     1494.54     1461.28    168.82 o 
  17  -3   8      386.55      428.80    122.04 o 
  19  -3   8      301.95      101.70    109.22 o 
  21  -3   8      140.82      134.70    155.73 o 
  23  -3   8      734.66      692.81    154.16 o 
  25  -3   8      845.74      842.46    176.79 o 
  27  -3   8      767.53      849.86    183.82 o 
 -32  -2   8       20.00       20.71    194.99 o 
 -30  -2   8      398.35      556.49    247.62 o 
 -28  -2   8      859.48      951.65    270.91 o 
 -26  -2   8     1278.64     1330.41    276.95 o 
 -24  -2   8     3910.98     3898.90    389.98 o 
 -22  -2   8     4150.31     4122.88    245.22 o 
 -20  -2   8     4658.98     4989.86    523.71 o 
 -18  -2   8    13253.84    13106.35   1043.10 o 
 -16  -2   8     1910.26     2100.77    170.75 o 
 -14  -2   8     6005.11     6676.19    383.07 o 
 -12  -2   8      569.03      480.62     97.56 o 
 -10  -2   8     2157.14     1929.51    157.02 o 
  -8  -2   8     4261.77     3660.32    185.95 o 
  -6  -2   8    22215.91    21649.55    425.35 o 
  -4  -2   8     3499.45     3443.07    130.19 o 
  -2  -2   8     2346.57     2359.93    109.75 o 
   0  -2   8      226.73      215.58     47.54 o 
   2  -2   8      955.11     1131.74     82.41 o 
   4  -2   8      774.39      661.19    104.54 o 
   6  -2   8      925.98      932.44     97.14 o 
   8  -2   8      482.46      583.83     84.92 o 
  10  -2   8      482.76      677.85     93.04 o 
  12  -2   8     1818.19     1940.72    140.66 o 
  14  -2   8      913.93     1041.40    143.65 o 
  16  -2   8     4794.01     5464.77    260.96 o 
  18  -2   8     2492.60     2653.88    439.59 o 
  20  -2   8     1841.83     1966.31    198.03 o 
  22  -2   8     1488.08     1450.82    191.05 o 
  24  -2   8       83.23       88.70    112.03 o 
  26  -2   8       84.90       71.64    123.98 o 
  28  -2   8      409.12      538.23    162.64 o 
 -33  -1   8      444.77      549.59    264.01 o 
 -31  -1   8     1160.47     1176.83    284.72 o 
 -29  -1   8      335.41      256.25    194.99 o 
 -27  -1   8     6939.22     6811.65    497.82 o 
 -25  -1   8      491.64      387.39    197.58 o 
 -23  -1   8     2361.37     2865.29    328.72 o 
 -21  -1   8    10630.38     9501.58    548.73 o 
 -19  -1   8     2218.84     2250.34    173.93 o 
 -17  -1   8     7826.88     7623.71    268.66 o 
 -15  -1   8     4593.82     4166.54    178.64 o 
 -13  -1   8    23545.24    26044.89    911.08 o 
 -11  -1   8     2429.51     2501.29    141.55 o 
  -9  -1   8    13871.60    16492.83    299.04 o 
  -7  -1   8     4490.19     5399.90    171.29 o 
  -5  -1   8     3910.57     5019.67    130.26 o 
  -3  -1   8     4055.64     4614.08    153.19 o 
  -1  -1   8     9006.86     8171.50    312.86 o 
   1  -1   8    17392.10    18978.44    629.63 o 
   3  -1   8      460.30      689.37     60.74 o 
   5  -1   8     1561.22     1175.99     65.29 o 
   7  -1   8     6995.07     7937.15    208.05 o 
   9  -1   8     7387.26     6775.43    203.16 o 
  11  -1   8    19679.47    20896.42    356.26 o 
  13  -1   8     1333.20     1375.76    122.10 o 
  15  -1   8     3792.17     3764.56    214.53 o 
  17  -1   8     1429.18     1434.88    160.61 o 
  19  -1   8     1829.48     1780.26    178.10 o 
  21  -1   8     2648.50     2785.55    221.96 o 
  23  -1   8     3366.24     2789.61    226.36 o 
  25  -1   8     1416.95     1713.06    196.64 o 
  27  -1   8      511.88      204.48    209.66 o 
 -32   0   8       11.97       81.96    192.40 o 
 -30   0   8      312.78      350.29    203.62 o 
 -28   0   8        5.48      -99.22    150.99 o 
 -26   0   8       90.40       32.79    157.89 o 
 -24   0   8     6854.84     6620.11    442.61 o 
 -22   0   8      166.37      275.93    119.03 o 
 -20   0   8    29126.30    26976.98    845.87 o 
 -18   0   8     1370.24     1100.96    114.53 o 
 -16   0   8    55560.23    53123.97    573.98 o 
 -14   0   8     1043.71      751.16     90.82 o 
 -12   0   8     6797.83     5712.63    181.41 o 
 -10   0   8     4654.16     4356.48    187.77 o 
  -8   0   8    29336.05    34492.44    804.74 o 
  -6   0   8     4291.88     3747.63    112.51 o 
  -4   0   8    40888.66    50925.51   1396.37 o 
  -2   0   8      578.74      864.36     67.09 o 
   0   0   8    60121.24    62800.22   1234.48 o 
   2   0   8     1673.91     1438.19     71.60 o 
   4   0   8     8352.21     7119.80    126.76 o 
   6   0   8     7198.53     8419.19    155.10 o 
   8   0   8     3392.83     2726.73    170.90 o 
  10   0   8      672.87      445.40     73.43 o 
  12   0   8      488.12      548.49     82.70 o 
  14   0   8    25883.77    24673.82    723.75 o 
  16   0   8     3204.83     3119.71    287.37 o 
  18   0   8    19042.51    17310.30    427.22 o 
  20   0   8      357.19      489.20    198.44 o 
  22   0   8     1110.74      685.91    234.68 o 
  24   0   8      183.47       77.65    184.63 o 
  26   0   8      320.49      541.83    244.17 o 
  28   0   8      460.66      538.37    260.56 o 
 -33   1   8      557.31      545.28    238.13 o 
 -31   1   8     1277.46     1152.67    270.91 o 
 -29   1   8      336.01      232.95    197.58 o 
 -27   1   8     6841.57     6626.46    338.28 o 
 -25   1   8      896.70      841.36    153.38 o 
 -23   1   8     2745.95     2823.90    229.31 o 
 -21   1   8    10022.70     9032.59    334.38 o 
 -19   1   8     2014.68     1997.36    136.20 o 
 -17   1   8     7641.59     7597.34    172.39 o 
 -15   1   8     4410.69     4056.69    129.06 o 
 -13   1   8    24011.64    24995.58    289.58 o 
 -11   1   8     3119.17     3162.74    140.88 o 
  -9   1   8    13128.39    15597.72    278.99 o 
  -7   1   8     4436.79     5239.27    120.99 o 
  -5   1   8     2970.02     3923.00    132.15 o 
  -3   1   8     6528.94     6480.63    349.81 o 
  -1   1   8    11857.03     9871.20    288.29 o 
   1   1   8    16624.85    17160.76    234.42 o 
   3   1   8      115.33      164.05     36.18 o 
   5   1   8     1958.59     1413.23     95.42 o 
   7   1   8     6504.84     6992.15    178.07 o 
   9   1   8     7166.38     5950.15    488.98 o 
  11   1   8    18678.24    19365.20    429.72 o 
  13   1   8     1699.13     1539.65    163.43 o 
  15   1   8     3889.05     3220.86    219.58 o 
  17   1   8     1239.26     1200.49    166.95 o 
  19   1   8     2194.43     2094.83    303.70 o 
  21   1   8     2356.44     2092.24    299.38 o 
  23   1   8     3355.37     2590.07    346.84 o 
  25   1   8     1437.61     1779.05    309.74 o 
  27   1   8      513.88      371.00    232.95 o 
 -32   2   8       20.47      -67.30    168.24 o 
 -30   2   8      382.80      367.92    131.62 o 
 -28   2   8      892.08      984.51    174.11 o 
 -26   2   8     1339.19     1253.78    175.38 o 
 -24   2   8     4316.38     3870.37    243.64 o 
 -22   2   8     3785.95     3259.49    270.91 o 
 -20   2   8     5259.32     4915.53    255.15 o 
 -18   2   8    12469.07    12080.25    225.87 o 
 -16   2   8     2357.34     2446.70    110.05 o 
 -14   2   8     5706.38     5827.56    155.52 o 
 -12   2   8      522.22      359.45     68.17 o 
 -10   2   8     2539.66     2016.47    121.81 o 
  -8   2   8     3179.50     2799.81    134.60 o 
  -6   2   8    21292.79    19679.47    284.31 o 
  -4   2   8     3376.14     2986.84     98.39 o 
  -2   2   8     2495.76     2204.37     90.51 o 
   0   2   8      139.17       76.48     33.65 o 
   2   2   8     1109.80     1165.40     70.24 o 
   4   2   8      841.12      630.30     66.20 o 
   6   2   8     1346.58     1032.76    132.67 o 
   8   2   8      298.40      383.07     97.27 o 
  10   2   8      517.96      462.98    105.54 o 
  12   2   8     1601.57     1479.04    160.28 o 
  14   2   8      914.57     1100.20    148.28 o 
  16   2   8     4669.18     4838.18    257.47 o 
  18   2   8     2598.12     2635.12    211.90 o 
  20   2   8     1933.76     2123.30    297.66 o 
  22   2   8     1540.52     1339.90    278.68 o 
  24   2   8      157.94      115.61    171.69 o 
  26   2   8       65.37       88.00    181.18 o 
  28   2   8      464.66      657.44    254.52 o 
 -31   3   8     1659.92     1534.83    214.72 o 
 -29   3   8     1799.40     1582.45    203.41 o 
 -27   3   8      738.46      520.35    142.95 o 
 -25   3   8     1380.96     1288.29    173.84 o 
 -23   3   8     1487.31     1477.92    135.70 o 
 -21   3   8      104.65      103.57     73.51 o 
 -19   3   8     3328.85     3119.61    162.58 o 
 -17   3   8     1484.38     1413.15    102.61 o 
 -15   3   8     2038.62     2073.37    108.24 o 
 -13   3   8      517.00      489.14     77.54 o 
 -11   3   8      779.25      691.10     81.90 o 
  -9   3   8      276.28      168.97     57.33 o 
  -7   3   8      587.67      648.17     75.84 o 
  -5   3   8     1922.20     1913.14    117.95 o 
  -3   3   8     2447.75     2186.89     89.38 o 
  -1   3   8    16751.81    15921.08    535.98 o 
   1   3   8     3901.95     3383.87    105.49 o 
   3   3   8     4897.98     4277.46    132.56 o 
   5   3   8      619.39      483.43     98.08 o 
   7   3   8       46.30       14.76     70.57 o 
   9   3   8     4977.80     5073.13    356.76 o 
  11   3   8     3845.19     3412.23    215.00 o 
  13   3   8     2355.42     2153.47    187.51 o 
  15   3   8     1399.92     1272.53    170.51 o 
  17   3   8      369.71      271.98    115.69 o 
  19   3   8      308.50      190.42    110.90 o 
  21   3   8      155.31       44.86    145.81 o 
  23   3   8      833.63      911.10    246.76 o 
  25   3   8      844.36     1064.67    275.23 o 
  27   3   8      824.91     1523.67    324.41 o 
 -30   4   8       20.61       61.59    111.71 o 
 -28   4   8     1865.76     1935.86    212.99 o 
 -26   4   8      560.96      530.21    138.56 o 
 -24   4   8     3041.40     3079.39    182.28 o 
 -22   4   8     5849.52     5597.98    222.23 o 
 -20   4   8        3.20       40.85     71.29 o 
 -18   4   8    14224.80    13886.42    386.58 o 
 -16   4   8     3780.46     3649.67    141.06 o 
 -14   4   8     4227.89     4133.08    147.49 o 
 -12   4   8      420.65      386.21     73.83 o 
 -10   4   8     1545.29     1330.99    111.82 o 
  -8   4   8     7980.28     7885.18    216.41 o 
  -6   4   8     4516.18     3918.21    212.68 o 
  -4   4   8    10205.49    10460.81    240.07 o 
  -2   4   8     1938.77     1805.46    120.60 o 
   0   4   8      627.91      402.08     59.79 o 
   2   4   8     4337.14     4628.44    145.41 o 
   4   4   8     2880.89     2343.35    117.17 o 
   6   4   8     4075.21     4090.55    209.94 o 
   8   4   8      259.53      174.84     86.45 o 
  10   4   8     1394.73     1214.54    152.43 o 
  12   4   8     1820.68     1584.47    171.55 o 
  14   4   8       20.50       81.65     96.11 o 
  16   4   8     6135.31     5979.20    302.00 o 
  18   4   8      119.64       67.52    109.57 o 
  20   4   8     2695.07     3100.16    243.47 o 
  22   4   8      397.66      440.88    210.52 o 
  24   4   8      106.21       62.12    188.09 o 
  26   4   8      191.99      225.19    220.87 o 
 -29   5   8      122.31      230.63    127.96 o 
 -27   5   8      717.48      891.94    130.29 o 
 -25   5   8     3680.68     3546.97    205.92 o 
 -23   5   8     1037.42     1144.39    138.82 o 
 -21   5   8     5749.95     5727.86    235.16 o 
 -19   5   8      905.62      820.89    110.55 o 
 -17   5   8     2871.91     2826.78    169.07 o 
 -15   5   8     4094.30     3887.76    193.61 o 
 -13   5   8     3994.83     4140.08    150.29 o 
 -11   5   8    11690.45    10524.03    284.87 o 
  -9   5   8     1689.45     1810.14    129.99 o 
  -7   5   8     1776.33     1422.62    120.41 o 
  -5   5   8     1074.81      920.12    100.77 o 
  -3   5   8     7045.75     7656.14    218.45 o 
  -1   5   8     1220.64      912.32    101.09 o 
   1   5   8     4766.84     4928.36    207.84 o 
   3   5   8     2058.18     2019.59    115.62 o 
   5   5   8      366.81      312.65    101.53 o 
   7   5   8     4316.89     3968.23    228.37 o 
   9   5   8    10143.12     8943.30    335.80 o 
  11   5   8     1985.77     2039.70    189.12 o 
  13   5   8     6035.85     4948.99    360.64 o 
  15   5   8      454.19      349.03    126.68 o 
  17   5   8      149.40      254.23    118.31 o 
  19   5   8     1023.49      803.64    162.00 o 
  21   5   8     1825.65     2035.52    227.59 o 
  23   5   8     1472.36     1515.90    314.91 o 
 -26   6   8       43.12       47.74     91.97 o 
 -24   6   8      704.43      576.95    122.83 o 
 -22   6   8     1383.94     1536.50    156.81 o 
 -20   6   8     6533.65     6184.02    301.29 o 
 -18   6   8     8820.88     8988.11    283.25 o 
 -16   6   8    12495.40    12344.42    319.88 o 
 -14   6   8      278.24      319.29     88.18 o 
 -12   6   8      487.58      758.71     87.62 o 
 -10   6   8      338.68      202.73     75.02 o 
  -8   6   8     3121.18     3460.51    189.91 o 
  -6   6   8     2825.93     2383.30    147.77 o 
  -4   6   8     1675.35     1773.41    131.73 o 
  -2   6   8     1705.30     1232.91    114.68 o 
   0   6   8     1408.92     1117.92    116.58 o 
   2   6   8     2885.35     2854.98    153.86 o 
   4   6   8     4445.65     3718.32    150.17 o 
   6   6   8      588.36      531.07    117.56 o 
   8   6   8       11.88        7.07     82.38 o 
  10   6   8     2746.20     2342.24    202.83 o 
  12   6   8      422.75      599.00    137.40 o 
  14   6   8     5254.06     4516.82    277.55 o 
  16   6   8      467.44      688.12    163.96 o 
  18   6   8     4547.82     4093.66    289.11 o 
  20   6   8     1799.78     1870.54    296.80 o 
  22   6   8      502.57      388.90    158.83 o 
 -25   7   8       25.77       20.36     99.56 o 
 -23   7   8     1249.51     1390.45    162.95 o 
 -21   7   8      513.12      581.49    125.87 o 
 -19   7   8      482.32      542.49    115.79 o 
 -17   7   8      610.39      765.45    121.15 o 
 -15   7   8      150.22      113.48     85.16 o 
 -13   7   8     2834.05     2693.75    169.91 o 
 -11   7   8      411.89      405.81     79.66 o 
  -9   7   8     5188.85     5136.87    209.22 o 
  -7   7   8     2305.54     1793.44    143.28 o 
  -5   7   8      149.93       90.22     74.54 o 
  -3   7   8      517.73      459.67     90.90 o 
  -1   7   8      838.95      754.43    127.42 o 
   1   7   8      838.25      685.68    105.26 o 
   3   7   8      331.63      301.59     84.47 o 
   5   7   8      675.40      524.68     99.24 o 
   7   7   8      665.13      819.98     98.24 o 
   9   7   8     1032.29     1099.28    164.23 o 
  11   7   8     4706.38     4834.87    331.31 o 
  13   7   8      456.15      496.78    145.49 o 
  15   7   8      773.59      717.97    164.15 o 
  17   7   8      459.56      556.21    161.45 o 
  19   7   8       89.28       23.05    124.91 o 
 -22   8   8       37.95       44.09    102.11 o 
 -20   8   8      499.95      567.49    129.94 o 
 -18   8   8      780.68      794.12    133.96 o 
 -16   8   8      725.74      826.99    134.93 o 
 -14   8   8      156.91       97.92     86.88 o 
 -12   8   8      280.07      263.07     95.75 o 
 -10   8   8      239.33      234.98     78.22 o 
  -8   8   8       84.03       66.74     83.11 o 
  -6   8   8     1559.57     1558.63    143.62 o 
  -4   8   8      586.68      652.25    109.57 o 
  -2   8   8      474.85      494.68    125.67 o 
   0   8   8      333.27      301.30    117.44 o 
   2   8   8      592.43      581.02    105.74 o 
   4   8   8      436.62      380.27     92.62 o 
   6   8   8      138.98      130.97     84.93 o 
   8   8   8       91.19      156.97     88.75 o 
  10   8   8       93.43       19.84    157.03 o 
  12   8   8      128.72       26.83    115.15 o 
  14   8   8      474.02      507.99    163.74 o 
  16   8   8      257.90      270.70    145.42 o 
 -17   9   8      149.11      150.65    103.18 o 
 -15   9   8      361.78      360.35    109.40 o 
 -13   9   8      402.03      373.30    110.02 o 
 -11   9   8       20.69       47.06     82.84 o 
  -9   9   8       18.65       -0.51     66.11 o 
  -7   9   8       12.23       15.96     75.62 o 
  -5   9   8      927.70      915.46    124.92 o 
  -3   9   8      823.41      720.99    118.86 o 
  -1   9   8     1505.08     1690.30    192.83 o 
   1   9   8     2078.47     1926.51    200.53 o 
   3   9   8      207.96      222.72     95.13 o 
   5   9   8      487.48      408.83    109.28 o 
   7   9   8      312.11      313.53    100.33 o 
   9   9   8        8.31       35.39     83.87 o 
  11   9   8      249.06      481.86    121.63 o 
  -8  10   8     1414.00     1625.91    156.52 o 
  -6  10   8       17.54       -9.12     84.65 o 
  -4  10   8     1038.57      989.30    137.53 o 
  -2  10   8      204.91      235.24    100.72 o 
   0  10   8       59.68        7.93    106.94 o 
   2  10   8      464.36      548.91    146.39 o 
   4  10   8      489.80      386.30    105.47 o 
  12  -8   9       68.68      106.08    130.09 o 
  14  -8   9     1060.76     1221.35    201.54 o 
  -7  -7   9      733.98     1142.32    262.29 o 
  -5  -7   9      105.31      103.53    154.44 o 
  -3  -7   9     1419.54     1765.25    319.23 o 
  -1  -7   9      602.46      622.06    232.09 o 
   1  -7   9     2544.07     3175.03    411.55 o 
   3  -7   9      332.59      454.69    219.15 o 
   5  -7   9      495.35      709.21    244.17 o 
   7  -7   9     2074.45     2032.91    226.98 o 
   9  -7   9      461.89      610.85    225.19 o 
  11  -7   9     2765.00     3316.46    375.74 o 
  13  -7   9       33.10      -12.25    107.49 o 
  15  -7   9      913.99     1024.39    186.23 o 
  17  -7   9      165.32      205.50    150.02 o 
 -14  -6   9      104.93      111.30    149.26 o 
 -12  -6   9      733.64      690.22    230.36 o 
 -10  -6   9     1843.24     2171.62    309.74 o 
  -8  -6   9      437.44      423.62    221.73 o 
  -6  -6   9     6479.84     6375.95    490.92 o 
  -4  -6   9     2956.27     2998.16    358.05 o 
  -2  -6   9     1641.28     1897.25    326.99 o 
   0  -6   9     1562.76     1202.72    269.19 o 
   2  -6   9       52.75       31.92    158.75 o 
   4  -6   9     1108.83     1271.40    175.17 o 
   6  -6   9     1984.30     2714.62    231.14 o 
   8  -6   9      142.87      314.10    130.48 o 
  10  -6   9     1843.58     1905.50    188.66 o 
  12  -6   9      128.27      122.71    113.17 o 
  14  -6   9       72.18      225.71    132.26 o 
  16  -6   9       28.33       13.78    118.40 o 
  18  -6   9      474.40      649.58    167.63 o 
  20  -6   9      253.71      363.27    162.51 o 
 -27  -5   9      306.42      459.00    259.70 o 
 -25  -5   9      856.05      962.00    270.91 o 
 -19  -5   9     1427.60     1483.98    287.31 o 
 -17  -5   9      859.96      619.48    211.38 o 
 -15  -5   9      151.42      159.61    157.03 o 
 -13  -5   9     1885.76     1785.09    291.62 o 
 -11  -5   9     6173.36     6105.90    457.27 o 
  -9  -5   9      543.56      572.89    194.13 o 
  -7  -5   9     2160.56     2112.09    296.80 o 
  -5  -5   9      562.61      546.14    202.75 o 
  -3  -5   9      442.97      546.14    188.09 o 
  -1  -5   9     1449.93     1070.71    236.40 o 
   1  -5   9      711.12      726.34    132.26 o 
   3  -5   9       39.48       54.48     89.53 o 
   5  -5   9     1048.17     1094.01    158.58 o 
   7  -5   9     1434.67     1383.21    179.49 o 
   9  -5   9     1525.88     1648.87    172.63 o 
  11  -5   9     2161.01     2239.96    202.94 o 
  13  -5   9     2524.29     2731.48    309.74 o 
  15  -5   9      395.83      552.20    169.97 o 
  17  -5   9     1043.51     1005.87    202.75 o 
  19  -5   9      356.38      320.75    147.78 o 
  21  -5   9      394.80      334.73    152.56 o 
  23  -5   9      185.93      192.93    140.61 o 
 -30  -4   9      311.88      470.22    268.32 o 
 -28  -4   9     1689.70     1797.17    342.52 o 
 -26  -4   9      544.52      759.25    265.74 o 
 -24  -4   9      889.87     1056.04    275.23 o 
 -22  -4   9     1174.51     1572.77    465.04 o 
 -20  -4   9      206.97      285.64    165.65 o 
 -18  -4   9     2090.24     2312.02    266.60 o 
 -16  -4   9      893.18      865.91    151.00 o 
 -14  -4   9     5800.81     6451.01    439.16 o 
 -12  -4   9       35.57      -51.77    115.61 o 
 -10  -4   9      373.09      468.49    173.42 o 
  -8  -4   9      759.42      862.78    194.99 o 
  -6  -4   9     2008.71     1769.56    265.74 o 
  -4  -4   9      207.02      160.48    140.63 o 
  -2  -4   9     1198.64      967.36    132.15 o 
   0  -4   9     1481.71     1173.14    143.12 o 
   2  -4   9     7012.56     8100.03    306.59 o 
   4  -4   9     2419.20     2754.26    202.48 o 
   6  -4   9    20890.49    22523.38    706.62 o 
   8  -4   9     1148.26     1399.97    135.13 o 
  10  -4   9     6267.78     6824.57    323.14 o 
  12  -4   9     2468.67     2906.38    240.28 o 
  14  -4   9      957.82     1076.10    337.35 o 
  16  -4   9     1553.47     1893.02    216.56 o 
  18  -4   9     1520.59     1492.43    193.62 o 
  20  -4   9     1669.40     1839.58    303.70 o 
  22  -4   9     1418.28     1141.86    187.69 o 
  24  -4   9      374.14      425.89    159.29 o 
 -31  -3   9       89.57      155.30    214.83 o 
 -29  -3   9      899.62     1093.14    298.52 o 
 -27  -3   9      802.32      939.57    266.60 o 
 -25  -3   9     9429.96    11732.95    678.15 o 
 -23  -3   9      581.50      737.39    149.28 o 
 -21  -3   9    12003.69    11808.46    415.86 o 
 -19  -3   9     1443.07     1653.90    179.41 o 
 -17  -3   9      801.16      760.77    139.77 o 
 -15  -3   9      586.35      503.37    115.69 o 
 -13  -3   9    10756.13    11891.98   1015.49 o 
 -11  -3   9     2289.79     2373.11    184.95 o 
  -9  -3   9     1149.05     1741.53    162.13 o 
  -7  -3   9      154.59      113.02    122.51 o 
  -5  -3   9     6262.78     5650.35    384.80 o 
  -3  -3   9     2337.78     2564.96    172.87 o 
  -1  -3   9    12372.89    11586.27    541.83 o 
   1  -3   9     3120.35     3803.13    208.24 o 
   3  -3   9     3205.75     2833.87    305.86 o 
   5  -3   9     3963.26     3449.49    212.86 o 
   7  -3   9      318.53      627.48     93.67 o 
   9  -3   9    26505.90    25523.75    785.81 o 
  11  -3   9     1760.30     1835.71    147.16 o 
  13  -3   9    13066.97    13220.02    731.21 o 
  15  -3   9     1024.66     1201.69    160.62 o 
  17  -3   9     1007.62      795.50    150.00 o 
  19  -3   9      227.99      116.48    116.18 o 
  21  -3   9      568.38      869.19    163.26 o 
  23  -3   9      667.89      647.15    158.77 o 
  25  -3   9      836.49      988.20    187.70 o 
 -32  -2   9     1925.46     2299.31    389.11 o 
 -30  -2   9     2856.82     2805.76    407.23 o 
 -28  -2   9     2646.27     3099.11    380.49 o 
 -26  -2   9     5910.48     6240.49    490.06 o 
 -24  -2   9      329.86      410.68    210.52 o 
 -22  -2   9     2408.49     2719.48    217.19 o 
 -20  -2   9      814.33      659.70    171.26 o 
 -18  -2   9     4532.15     5448.44    264.35 o 
 -16  -2   9     3861.18     3490.06    244.60 o 
 -14  -2   9     1252.06     1504.23    156.44 o 
 -12  -2   9     2116.96     2067.90    170.33 o 
 -10  -2   9      724.59      434.35     92.75 o 
  -8  -2   9    13019.43    15641.45    495.24 o 
  -6  -2   9     2557.00     2178.44    177.30 o 
  -4  -2   9    10529.59    11868.62    719.94 o 
  -2  -2   9     1133.64     1559.87    104.06 o 
   0  -2   9      330.67      153.33     75.42 o 
   2  -2   9     9256.47    10653.33    321.00 o 
   4  -2   9    14907.72    14290.64    646.65 o 
   6  -2   9     7793.56     9149.83    242.41 o 
   8  -2   9    15223.82    14511.29    541.91 o 
  10  -2   9     8863.02     9553.71    358.89 o 
  12  -2   9     2265.51     2424.07    154.88 o 
  14  -2   9     4159.27     3606.46    236.83 o 
  16  -2   9     4892.27     5352.18    268.46 o 
  18  -2   9     2887.61     2555.36    385.23 o 
  20  -2   9     3228.94     3230.56    241.50 o 
  22  -2   9      742.59      454.52    141.59 o 
  24  -2   9      508.87      403.81    138.65 o 
  26  -2   9      359.23      203.62    233.81 o 
 -31  -1   9      480.90      499.55    238.99 o 
 -29  -1   9     1938.37     1914.51    337.35 o 
 -27  -1   9     2202.65     2263.07    338.21 o 
 -25  -1   9      967.04      793.76    231.23 o 
 -23  -1   9     6864.99     7059.27    479.71 o 
 -21  -1   9      807.43      814.96    129.02 o 
 -19  -1   9     1517.77     1720.61    165.67 o 
 -17  -1   9      550.61      547.25     93.43 o 
 -15  -1   9     2472.80     2425.09    150.23 o 
 -13  -1   9     3766.37     3462.79    169.81 o 
 -11  -1   9     6604.91     6042.94    388.25 o 
  -9  -1   9     6843.18     6530.51    339.84 o 
  -7  -1   9      442.14      321.47     68.54 o 
  -5  -1   9     1371.57     1201.42     85.95 o 
  -3  -1   9     1999.74     2422.98    128.18 o 
  -1  -1   9     2661.08     3083.76    210.21 o 
   1  -1   9     8933.51    10773.84    538.23 o 
   3  -1   9      630.42      870.51     82.80 o 
   5  -1   9     1155.34     1199.13     78.91 o 
   7  -1   9     3011.00     3440.27    108.24 o 
   9  -1   9      302.74      355.77     78.30 o 
  11  -1   9     8777.97     9563.25    253.96 o 
  13  -1   9     1594.08     1665.79    141.08 o 
  15  -1   9     6153.50     6080.60    256.00 o 
  17  -1   9      986.67     1087.33    171.26 o 
  19  -1   9      360.44      288.82    115.33 o 
  21  -1   9      392.38      285.58    209.66 o 
  23  -1   9     2569.06     2498.61    380.49 o 
  25  -1   9      129.31       87.14    218.28 o 
  27  -1   9      937.40      912.82    314.05 o 
 -32   0   9       30.53       37.10    182.91 o 
 -30   0   9     1046.20      859.33    264.87 o 
 -28   0   9      957.80      968.90    264.87 o 
 -26   0   9        4.29      125.10    174.28 o 
 -24   0   9     1676.13     1303.66    259.70 o 
 -22   0   9     1678.56     1543.78    188.89 o 
 -20   0   9       20.95      -11.92     55.95 o 
 -18   0   9      265.06      225.12     76.50 o 
 -16   0   9      839.10      796.04    106.29 o 
 -14   0   9      229.49      144.48     68.37 o 
 -12   0   9      582.92      669.68     87.24 o 
 -10   0   9      278.61      392.91     76.88 o 
  -8   0   9     1296.47     1465.62    112.91 o 
  -6   0   9     5525.17     5549.54    148.32 o 
  -4   0   9     1185.22     1129.35     81.22 o 
  -2   0   9    13995.66    14993.47    419.15 o 
   0   0   9     3870.51     4171.48    158.42 o 
   2   0   9      619.63      696.73     67.28 o 
   4   0   9     9596.41     9239.16    194.44 o 
   6   0   9     8340.57     7790.63    168.78 o 
   8   0   9     5919.78     6135.47    193.00 o 
  10   0   9     2831.10     2548.94    172.31 o 
  12   0   9      352.01      395.63     84.49 o 
  14   0   9      318.87      230.19     75.40 o 
  16   0   9     2653.89     1950.75    276.09 o 
  18   0   9     1073.19     1039.65    227.77 o 
  20   0   9      170.31      119.06    165.65 o 
  22   0   9      350.09      490.06    213.11 o 
  24   0   9     3315.26     3245.78    381.35 o 
  26   0   9      136.55      193.26    194.13 o 
 -31   1   9      434.07      418.45    235.54 o 
 -29   1   9     1905.57     1342.49    281.27 o 
 -27   1   9     1979.90     1775.41    209.32 o 
 -25   1   9      887.52      867.63    159.07 o 
 -23   1   9     7258.27     7013.56    360.64 o 
 -21   1   9      554.01      591.43    129.74 o 
 -19   1   9     1465.94     1642.66    132.48 o 
 -17   1   9      432.95      452.47     84.61 o 
 -15   1   9     2831.35     2636.55    205.62 o 
 -13   1   9     3807.04     3356.74    162.61 o 
 -11   1   9     6162.40     5349.99    181.88 o 
  -9   1   9     6688.60     6335.60    192.48 o 
  -7   1   9      472.84      329.33     49.83 o 
  -5   1   9     1068.78      950.56     75.33 o 
  -3   1   9     1686.10     1915.55     93.22 o 
  -1   1   9     3269.06     3543.40    204.34 o 
   1   1   9     9202.36    10978.25    191.06 o 
   3   1   9      554.57      748.56     63.21 o 
   5   1   9      986.12     1152.17     97.53 o 
   7   1   9     3991.96     4008.14    173.15 o 
   9   1   9      441.62      439.37    105.98 o 
  11   1   9     8751.06     9166.93    326.51 o 
  13   1   9     1713.63     1732.28    174.75 o 
  15   1   9     6188.50     6297.30    297.10 o 
  17   1   9      899.43      797.77    147.87 o 
  19   1   9      275.93      140.63    166.52 o 
  21   1   9      435.94      468.49    212.24 o 
  23   1   9     2715.59     2835.10    364.09 o 
  25   1   9      120.98      130.28    194.13 o 
  27   1   9      966.08      874.00    273.50 o 
 -32   2   9     1785.26     1581.48    310.60 o 
 -30   2   9     2907.32     2997.37    263.63 o 
 -28   2   9     2581.15     2321.17    229.65 o 
 -26   2   9     6046.94     5317.36    307.57 o 
 -24   2   9      359.73      306.08    114.12 o 
 -22   2   9     2064.22     2327.13    205.90 o 
 -20   2   9      487.38      357.14    109.08 o 
 -18   2   9     5310.41     5478.90    197.24 o 
 -16   2   9     3559.96     3288.38    129.48 o 
 -14   2   9     1602.71     1700.57    101.71 o 
 -12   2   9     2357.69     2211.48    129.30 o 
 -10   2   9      529.29      350.11     72.81 o 
  -8   2   9    13397.29    15271.23    290.84 o 
  -6   2   9     1507.46     1084.14    105.31 o 
  -4   2   9     9613.71    10403.80    179.18 o 
  -2   2   9     1349.40     1656.81     98.81 o 
   0   2   9      278.81      103.56     42.46 o 
   2   2   9     9262.95     9393.53    163.49 o 
   4   2   9    15015.15    13266.31    196.15 o 
   6   2   9     8422.29     8177.24    356.33 o 
   8   2   9    15473.25    13564.30    377.86 o 
  10   2   9     8276.73     7934.98    318.37 o 
  12   2   9     2243.31     2116.83    224.75 o 
  14   2   9     4199.08     3329.84    334.76 o 
  16   2   9     4898.29     4522.10    259.59 o 
  18   2   9     2905.04     2655.96    220.53 o 
  20   2   9     3517.11     3156.05    348.56 o 
  22   2   9      667.21      685.91    225.19 o 
  24   2   9      502.51      451.23    222.60 o 
  26   2   9      296.40      281.27    207.93 o 
 -31   3   9      107.51       77.46    118.74 o 
 -29   3   9      992.84      944.12    180.67 o 
 -27   3   9      746.91      640.28    149.50 o 
 -25   3   9     9642.34     8182.38    352.74 o 
 -23   3   9      566.16      638.65    139.89 o 
 -21   3   9    11606.67    10688.22    366.33 o 
 -19   3   9     1535.38     1626.56    131.55 o 
 -17   3   9      611.06      513.73     72.13 o 
 -15   3   9      866.77      686.01     77.52 o 
 -13   3   9    10224.49    10219.55    563.32 o 
 -11   3   9     2283.05     1978.94    134.58 o 
  -9   3   9     1959.20     2258.89    134.05 o 
  -7   3   9      289.14      157.78     62.57 o 
  -5   3   9     6340.19     4724.42    170.71 o 
  -3   3   9     1808.63     2068.69    120.39 o 
  -1   3   9    12076.56    10058.02    187.40 o 
   1   3   9     2414.58     2895.71    106.05 o 
   3   3   9     3010.11     2398.39    116.81 o 
   5   3   9     3867.22     3198.72    134.05 o 
   7   3   9      402.85      645.69    113.24 o 
   9   3   9    26642.00    23126.57    503.13 o 
  11   3   9     1755.63     1790.99    176.01 o 
  13   3   9    13171.57    11257.65    378.25 o 
  15   3   9     1050.84      992.26    152.80 o 
  17   3   9     1014.08      885.89    153.72 o 
  19   3   9      212.19      273.04    118.75 o 
  21   3   9      454.35      514.22    213.11 o 
  23   3   9      695.15      433.98    228.64 o 
  25   3   9      870.28     1045.69    289.89 o 
 -30   4   9      296.92      220.75    138.74 o 
 -28   4   9     1677.79     1766.24    207.38 o 
 -26   4   9      542.13      539.45    145.52 o 
 -24   4   9      799.22      753.07    153.56 o 
 -22   4   9     1244.11     1365.57    137.95 o 
 -20   4   9      277.72      233.19     85.01 o 
 -18   4   9     2200.28     2338.41    153.71 o 
 -16   4   9      880.32      730.35     82.97 o 
 -14   4   9     5645.80     5718.23    173.57 o 
 -12   4   9       11.17       34.01     62.49 o 
 -10   4   9      168.56      252.76     73.18 o 
  -8   4   9      744.20      954.89    103.07 o 
  -6   4   9     1892.80     1282.36    119.23 o 
  -4   4   9      389.72      213.32     67.28 o 
  -2   4   9     1341.44     1170.86    105.54 o 
   0   4   9     1203.56      892.92     86.91 o 
   2   4   9     6998.69     7283.15    258.53 o 
   4   4   9     2502.78     2739.90    128.54 o 
   6   4   9    20628.37    19266.50    578.49 o 
   8   4   9     1060.16     1287.27    155.54 o 
  10   4   9     6274.78     6028.89    276.20 o 
  12   4   9     2232.47     2202.41    196.59 o 
  14   4   9      995.05      907.10    152.21 o 
  16   4   9     1455.58     1456.22    187.88 o 
  18   4   9     1516.81     1211.92    180.57 o 
  20   4   9     1853.78     2103.16    224.54 o 
  22   4   9     1478.21     1193.22    281.27 o 
  24   4   9      399.87      568.57    249.34 o 
 -27   5   9      289.44      347.13    139.42 o 
 -25   5   9      890.89      856.02    128.45 o 
 -23   5   9      771.21      860.53    130.67 o 
 -21   5   9     1243.51     1262.49    140.13 o 
 -19   5   9     1226.72     1212.41    131.77 o 
 -17   5   9      690.35      635.15    103.04 o 
 -15   5   9      212.10      113.98     62.06 o 
 -13   5   9     1842.80     1792.26    134.36 o 
 -11   5   9     6220.36     6064.01    251.26 o 
  -9   5   9      447.81      395.30     86.00 o 
  -7   5   9     2092.39     1999.13    138.15 o 
  -5   5   9      589.43      523.72     88.66 o 
  -3   5   9      501.22      542.96     86.00 o 
  -1   5   9     1201.24     1198.75    117.27 o 
   1   5   9     1044.81     1020.74    113.07 o 
   3   5   9       43.86       78.54     60.49 o 
   5   5   9     1146.37     1081.33     97.78 o 
   7   5   9     1365.22     1133.75    145.08 o 
   9   5   9     1634.70     1333.99    159.07 o 
  11   5   9     1951.83     1693.89    182.60 o 
  13   5   9     2596.14     2302.91    213.22 o 
  15   5   9      449.10      463.11    137.55 o 
  17   5   9      948.55      878.89    169.91 o 
  19   5   9      300.30      293.41    134.76 o 
  21   5   9      343.34      189.25    130.22 o 
  23   5   9      243.86      335.62    207.93 o 
 -26   6   9      145.75      185.81     98.46 o 
 -24   6   9      677.67      634.59    125.51 o 
 -22   6   9       12.64       39.29     90.02 o 
 -20   6   9      337.15      293.76    102.48 o 
 -18   6   9       58.59      127.39     86.77 o 
 -16   6   9      452.87      337.84     94.42 o 
 -14   6   9       67.69       -0.42     72.88 o 
 -12   6   9      585.21      555.91     96.71 o 
 -10   6   9     1788.94     1816.16    143.87 o 
  -8   6   9      505.94      407.09     90.59 o 
  -6   6   9     5811.80     5664.00    216.73 o 
  -4   6   9     3176.57     2891.70    161.13 o 
  -2   6   9     1548.82     1453.26    129.32 o 
   0   6   9     1970.96     1728.34    134.42 o 
   2   6   9      104.28      242.33     79.99 o 
   4   6   9     1053.17     1040.39    135.61 o 
   6   6   9     1903.13     2222.72    154.23 o 
   8   6   9      269.23      308.78    112.56 o 
  10   6   9     1723.37     1727.66    221.73 o 
  12   6   9      171.97      231.61    119.01 o 
  14   6   9      101.60       86.32    113.47 o 
  16   6   9       35.10       29.56    111.80 o 
  18   6   9      506.67      620.54    162.48 o 
  20   6   9      271.13      229.41    141.36 o 
 -23   7   9     1137.79     1333.82    160.33 o 
 -21   7   9      534.10      629.92    130.95 o 
 -19   7   9      309.99      372.29    108.39 o 
 -17   7   9       45.56       37.41     84.35 o 
 -15   7   9      135.98      141.52     85.94 o 
 -13   7   9     3694.21     4064.29    203.28 o 
 -11   7   9      297.91      313.50     91.30 o 
  -9   7   9     2527.84     2511.46    167.57 o 
  -7   7   9      811.19     1020.13    120.53 o 
  -5   7   9       42.89       13.27     70.69 o 
  -3   7   9     1262.55     1385.79    135.16 o 
  -1   7   9      604.65      522.30     98.99 o 
   1   7   9     2333.85     2355.92    154.50 o 
   3   7   9      232.11      129.96     80.64 o 
   5   7   9      427.17      487.30     99.76 o 
   7   7   9     2072.55     1864.74    148.49 o 
   9   7   9      398.70      408.10    195.85 o 
  11   7   9     3287.85     3265.88    255.32 o 
  13   7   9      115.43      118.74    119.62 o 
  15   7   9      886.03      922.69    178.45 o 
  17   7   9      197.54      228.17    141.90 o 
 -20   8   9      688.90      649.22    139.96 o 
 -18   8   9      647.10      963.51    142.91 o 
 -16   8   9     1464.69     1437.77    160.13 o 
 -14   8   9      494.10      583.78    117.09 o 
 -12   8   9      233.15      165.02     91.67 o 
 -10   8   9     1421.60     1196.51    140.16 o 
  -8   8   9      605.09      707.02    113.79 o 
  -6   8   9      809.91      666.12    111.06 o 
  -4   8   9     1198.56     1314.54    139.86 o 
  -2   8   9     2080.00     1754.50    153.19 o 
   0   8   9      687.87      558.97    134.34 o 
   2   8   9     1240.38     1071.68    128.08 o 
   4   8   9     5499.58     4701.11    217.21 o 
   6   8   9       51.77       98.36     84.76 o 
   8   8   9     3030.51     2579.27    178.72 o 
  10   8   9      362.04      286.65     97.70 o 
  12   8   9       73.43       -6.04    169.97 o 
  14   8   9      927.64      804.36    176.34 o 
 -15   9   9       17.24       -8.35     90.66 o 
 -13   9   9      202.87      185.66     97.35 o 
 -11   9   9      811.37      644.33    117.24 o 
  -9   9   9       19.47       22.39     81.10 o 
  -7   9   9      306.06      225.79    100.97 o 
  -5   9   9      160.88      153.33     90.42 o 
  -3   9   9      475.76      765.68    127.36 o 
  -1   9   9      331.66      367.13    107.30 o 
   1   9   9      785.25      859.01    158.39 o 
   3   9   9       38.33      128.82     89.51 o 
   5   9   9      884.41      791.46    123.31 o 
   7   9   9      150.21      254.86     99.78 o 
   9   9   9     1946.93     1876.51    176.04 o 
  12  -8  10      643.28      687.64    289.03 o 
  -9  -7  10      159.12      158.75    187.22 o 
  -7  -7  10      198.08      142.36    202.75 o 
  -5  -7  10      412.73      220.87    211.38 o 
  -3  -7  10     3462.43     4017.97    457.27 o 
  -1  -7  10      416.14      519.39    232.95 o 
   1  -7  10     7332.02     9130.80    628.10 o 
   3  -7  10      255.98      501.28    248.48 o 
   5  -7  10     1466.25     1511.59    318.37 o 
   7  -7  10      652.50      732.50    229.50 o 
   9  -7  10      345.28      358.92    213.11 o 
  11  -7  10     1016.36     1602.18    321.82 o 
  13  -7  10      812.75      894.33    181.75 o 
  15  -7  10      318.22      354.26    153.53 o 
 -16  -6  10     1035.93      943.02    246.76 o 
 -14  -6  10      631.84      710.07    238.99 o 
 -12  -6  10      306.91      154.44    169.10 o 
 -10  -6  10      655.71      825.68    247.62 o 
  -8  -6  10     1547.77     2230.29    355.47 o 
  -6  -6  10     2712.08     2674.62    385.66 o 
  -4  -6  10     1630.02     1966.28    339.94 o 
  -2  -6  10     2902.50     2300.17    346.84 o 
   0  -6  10     3511.76     3869.57    439.16 o 
   2  -6  10      341.52      556.49    239.85 o 
   4  -6  10     7574.12     7498.62    524.57 o 
   6  -6  10     3030.13     3642.79    490.49 o 
   8  -6  10     5436.46     5703.84    430.53 o 
  10  -6  10     1731.00     1803.54    212.24 o 
  12  -6  10      376.02      465.32    144.50 o 
  14  -6  10       19.63       12.83    115.14 o 
  16  -6  10      229.15      250.59    142.39 o 
  18  -6  10      481.00      543.70    168.50 o 
 -21  -5  10      501.76      327.86    207.07 o 
 -19  -5  10      491.63      538.37    213.11 o 
 -17  -5  10      215.60      211.38    173.42 o 
 -15  -5  10      182.18      117.34    162.20 o 
 -13  -5  10     2587.07     3062.01    353.74 o 
 -11  -5  10      921.78      723.87    225.19 o 
  -9  -5  10     3036.14     3460.61    386.53 o 
  -7  -5  10     3603.90     4161.19    402.06 o 
  -5  -5  10     1177.64      867.09    226.05 o 
  -3  -5  10     5811.06     6884.99    505.59 o 
  -1  -5  10    13946.54    14225.52    689.36 o 
   1  -5  10     1633.65     1809.70    195.42 o 
   3  -5  10     9980.54     9627.43    362.02 o 
   5  -5  10     1319.29     1039.39    162.63 o 
   7  -5  10      445.67      698.05    152.22 o 
   9  -5  10     2195.77     2034.74    166.25 o 
  11  -5  10     4174.33     4763.13    602.65 o 
  13  -5  10     1732.96     1406.80    190.70 o 
  15  -5  10     2383.36     2652.99    241.90 o 
  17  -5  10       13.51      -22.18    113.32 o 
  19  -5  10      374.51      448.19    207.93 o 
  21  -5  10      280.80      171.02    143.42 o 
 -28  -4  10      747.30     1012.90    301.97 o 
 -26  -4  10      269.20      652.26    254.52 o 
 -24  -4  10      535.12      674.63    154.33 o 
 -22  -4  10      115.84      250.88    128.30 o 
 -20  -4  10      817.03      640.18    199.30 o 
 -18  -4  10     2174.94     2462.37    308.88 o 
 -16  -4  10     2107.98     2297.58    301.11 o 
 -14  -4  10     5592.80     5218.09    405.51 o 
 -12  -4  10       58.54       -0.86    119.93 o 
 -10  -4  10     2082.90     1761.80    268.32 o 
  -8  -4  10     7483.82     8205.90    500.41 o 
  -6  -4  10      272.45      276.09    177.73 o 
  -4  -4  10     4337.57     5183.58    421.90 o 
  -2  -4  10     1918.75     1871.00    184.20 o 
   0  -4  10      861.44     1011.33    147.60 o 
   2  -4  10     6154.24     6514.11    306.29 o 
   4  -4  10     1472.01     1432.49    168.90 o 
   6  -4  10     6897.34     7759.89    323.12 o 
   8  -4  10      280.42      199.17     85.23 o 
  10  -4  10     2718.91     3272.43    188.48 o 
  12  -4  10      715.07      920.79    145.39 o 
  14  -4  10      632.86      681.60    150.99 o 
  16  -4  10      203.30      314.60    130.25 o 
  18  -4  10     1454.19     1679.95    205.01 o 
  20  -4  10      299.10      334.61    143.92 o 
  22  -4  10      491.60      621.28    166.47 o 
 -29  -3  10      770.77      937.84    295.93 o 
 -27  -3  10      239.53      296.80    235.54 o 
 -25  -3  10      694.19      769.42    157.74 o 
 -23  -3  10      112.49       87.60    103.90 o 
 -21  -3  10     1257.86     1419.62    189.05 o 
 -19  -3  10      533.80      516.42    133.89 o 
 -17  -3  10     1232.95     1220.77    164.31 o 
 -15  -3  10      625.85      669.58    124.56 o 
 -13  -3  10      286.71      263.39    106.13 o 
 -11  -3  10     4970.25     5055.03    376.17 o 
  -9  -3  10      763.24      510.77    175.14 o 
  -7  -3  10     8303.24     8324.97    463.31 o 
  -5  -3  10     3530.72     3859.22    352.88 o 
  -3  -3  10      705.71      782.97    120.65 o 
  -1  -3  10     4611.63     4894.69    388.68 o 
   1  -3  10     6009.72     5786.15    269.19 o 
   3  -3  10     4117.41     4287.24    236.83 o 
   5  -3  10     2544.91     2599.41    208.11 o 
   7  -3  10     1250.62     1241.06    166.17 o 
   9  -3  10      647.15      852.17    113.63 o 
  11  -3  10      912.75      888.68    116.21 o 
  13  -3  10      735.69      740.54    137.20 o 
  15  -3  10     3123.70     3065.63    264.44 o 
  17  -3  10      952.88     1113.04    169.32 o 
  19  -3  10     1821.26     1789.71    200.97 o 
  21  -3  10      157.68      132.54    114.10 o 
  23  -3  10      617.09      523.15    156.54 o 
 -30  -2  10      375.49      475.39    248.48 o 
 -28  -2  10     1734.33     2079.30    352.01 o 
 -26  -2  10      196.57      289.03    210.52 o 
 -24  -2  10     1008.40     1135.87    160.05 o 
 -22  -2  10      494.96      461.52    130.18 o 
 -20  -2  10      388.19      402.48    121.02 o 
 -18  -2  10     2589.64     2307.66    197.99 o 
 -16  -2  10     6487.19     6615.43    496.53 o 
 -14  -2  10     1529.98     1348.40    160.42 o 
 -12  -2  10     5030.82     5326.79    262.29 o 
 -10  -2  10     4444.70     4317.02    225.78 o 
  -8  -2  10     5528.30     6729.82    261.40 o 
  -6  -2  10      997.25     1144.25    133.01 o 
  -4  -2  10     5123.17     5520.39    254.52 o 
  -2  -2  10     1767.87     1951.67    166.15 o 
   0  -2  10     2732.23     2843.84    304.13 o 
   2  -2  10     2342.79     2738.01    196.94 o 
   4  -2  10     5171.27     5125.05    339.07 o 
   6  -2  10     9486.03    10484.32    720.85 o 
   8  -2  10     2401.06     2543.01    152.63 o 
  10  -2  10     2172.98     2407.17    157.91 o 
  12  -2  10     1642.32     2084.05    156.45 o 
  14  -2  10      966.04      882.02    161.34 o 
  16  -2  10      247.10      302.76    117.77 o 
  18  -2  10     1823.21     1916.90    198.07 o 
  20  -2  10      801.98      756.73    150.51 o 
  22  -2  10      756.57      863.64    295.07 o 
  24  -2  10      419.20      378.76    247.62 o 
 -31  -1  10      692.57      836.03    267.46 o 
 -29  -1  10      596.98      542.69    232.09 o 
 -27  -1  10      511.54      601.36    236.40 o 
 -25  -1  10      198.56      160.48    180.32 o 
 -23  -1  10     1547.38     1800.62    281.27 o 
 -21  -1  10      829.24      561.38    119.77 o 
 -19  -1  10      309.71      355.40    102.05 o 
 -17  -1  10     1014.55     1100.74    119.39 o 
 -15  -1  10      118.91       92.26     72.10 o 
 -13  -1  10     3320.37     4056.28    196.32 o 
 -11  -1  10      702.01      616.44     95.84 o 
  -9  -1  10     3263.35     3697.76    170.76 o 
  -7  -1  10      306.03      296.98     75.42 o 
  -5  -1  10     2995.90     2412.61    111.96 o 
  -3  -1  10     9989.19    11245.72    207.51 o 
  -1  -1  10    13695.33    12557.81    449.81 o 
   1  -1  10    37235.76    40819.17    895.76 o 
   3  -1  10    11905.61    12182.66    524.57 o 
   5  -1  10     5007.08     4833.89    242.74 o 
   7  -1  10     3850.92     4387.96    246.53 o 
   9  -1  10     2637.19     2196.18    149.29 o 
  11  -1  10     5393.01     6376.03    222.00 o 
  13  -1  10     4459.15     3871.10    183.66 o 
  15  -1  10     4008.15     4281.72    241.31 o 
  17  -1  10     2413.46     1924.00    290.76 o 
  19  -1  10      175.10      182.91    182.05 o 
  21  -1  10      260.10      321.82    201.89 o 
  23  -1  10       99.62       33.65    169.10 o 
  25  -1  10       20.94      -10.35    191.54 o 
 -32   0  10       85.00      -33.65    179.46 o 
 -30   0  10     3296.26     3247.50    391.70 o 
 -28   0  10        6.95      -12.94    151.85 o 
 -26   0  10     5755.13     5790.12    453.82 o 
 -24   0  10      196.70      213.27    122.80 o 
 -22   0  10      121.31       34.41     99.25 o 
 -20   0  10      963.23      789.63    110.25 o 
 -18   0  10     2683.50     2706.10    167.28 o 
 -16   0  10      583.47      626.19     98.78 o 
 -14   0  10     3050.85     3503.05    175.92 o 
 -12   0  10       27.49       83.28     60.88 o 
 -10   0  10     3647.47     3159.80    162.70 o 
  -8   0  10      526.19      627.14     86.02 o 
  -6   0  10    19156.23    17504.09    355.91 o 
  -4   0  10        7.06       20.35     43.10 o 
  -2   0  10     5535.54     4629.47    225.97 o 
   0   0  10    10295.93    10027.59    540.47 o 
   2   0  10      259.01      165.40     59.41 o 
   4   0  10    30095.65    28480.59    490.28 o 
   6   0  10     5580.30     6388.79    160.79 o 
   8   0  10    18448.95    18062.49    868.82 o 
  10   0  10     1425.59     1532.40    170.10 o 
  12   0  10     1534.84     1456.31    178.65 o 
  14   0  10      292.36      137.83    108.68 o 
  16   0  10      955.38     1313.15    250.21 o 
  18   0  10      272.42      113.89    150.12 o 
  20   0  10      555.28      617.75    217.42 o 
  22   0  10      514.86      615.16    230.36 o 
  24   0  10      275.14      261.42    220.01 o 
 -31   1  10      696.81      502.14    238.13 o 
 -29   1  10      529.48      373.58    200.16 o 
 -27   1  10      573.25      810.54    170.41 o 
 -25   1  10      196.23      138.58    111.52 o 
 -23   1  10     1421.46     1533.91    189.68 o 
 -21   1  10      923.41      748.61    142.11 o 
 -19   1  10      141.97      210.15     79.36 o 
 -17   1  10      938.28     1168.42    120.61 o 
 -15   1  10      167.39       26.92     66.34 o 
 -13   1  10     3155.30     3503.33    167.21 o 
 -11   1  10      936.77      634.23     88.39 o 
  -9   1  10     3004.43     3038.72    153.58 o 
  -7   1  10      251.25      359.85     73.56 o 
  -5   1  10     3344.70     2706.15    111.34 o 
  -3   1  10     9780.13    10944.95    345.33 o 
  -1   1  10    13138.56    12510.28    217.09 o 
   1   1  10    36402.19    40843.63    577.08 o 
   3   1  10    12368.90    12998.71    195.97 o 
   5   1  10     4438.90     4501.67    215.07 o 
   7   1  10     4145.87     4486.98    147.68 o 
   9   1  10     2697.50     2176.37    210.09 o 
  11   1  10     5144.44     5577.46    276.94 o 
  13   1  10     4579.05     3958.99    254.07 o 
  15   1  10     3678.29     4037.85    259.54 o 
  17   1  10     2473.22     1840.31    287.31 o 
  19   1  10      179.12      200.16    172.56 o 
  21   1  10      169.17      218.28    188.95 o 
  23   1  10      173.63      226.05    196.71 o 
  25   1  10       65.67       14.67    169.97 o 
 -30   2  10      406.62      387.89    149.19 o 
 -28   2  10     1912.08     1680.50    216.67 o 
 -26   2  10      245.74      149.28    118.52 o 
 -24   2  10      971.69      851.72    155.11 o 
 -22   2  10      466.04      470.88    128.39 o 
 -20   2  10      338.61      261.00    110.06 o 
 -18   2  10     2202.07     1958.01    139.35 o 
 -16   2  10     6909.21     6295.40    218.47 o 
 -14   2  10     1376.05     1199.32    119.68 o 
 -12   2  10     5112.87     4975.69    190.93 o 
 -10   2  10     4327.49     3844.28    168.24 o 
  -8   2  10     6239.47     6826.79    208.38 o 
  -6   2  10      935.27     1015.97    105.43 o 
  -4   2  10     5616.64     5945.83    256.95 o 
  -2   2  10     1613.73     1634.33     95.21 o 
   0   2  10     2670.53     2754.02    127.77 o 
   2   2  10     2018.21     1937.82     90.13 o 
   4   2  10     5097.72     4759.37    127.69 o 
   6   2  10     9676.31     9803.09    266.50 o 
   8   2  10     2478.43     2284.62    181.99 o 
  10   2  10     2071.33     2048.04    184.34 o 
  12   2  10     1517.03     1360.04    170.00 o 
  14   2  10      994.79      853.28    146.32 o 
  16   2  10      194.07      203.98    112.52 o 
  18   2  10     1761.23     1823.05    290.76 o 
  20   2  10      708.37      546.14    217.42 o 
  22   2  10      645.41      623.79    230.36 o 
  24   2  10      515.83      665.20    252.79 o 
 -29   3  10      883.44      760.37    174.48 o 
 -27   3  10      249.31      296.49    132.54 o 
 -25   3  10      619.07      701.15    154.35 o 
 -23   3  10      119.68      180.22    109.41 o 
 -21   3  10     1276.50     1246.07    172.56 o 
 -19   3  10      480.71      550.93    129.33 o 
 -17   3  10     1235.56     1255.12    105.97 o 
 -15   3  10      525.46      479.14     72.95 o 
 -13   3  10      151.72      162.97     71.88 o 
 -11   3  10     4737.23     5193.29    196.46 o 
  -9   3  10      979.00      903.47    104.34 o 
  -7   3  10     8387.47     8294.53    234.36 o 
  -5   3  10     3821.12     3780.57    162.46 o 
  -3   3  10      674.74      700.74     88.75 o 
  -1   3  10     5071.15     4964.38    231.55 o 
   1   3  10     6156.38     5564.43    199.19 o 
   3   3  10     3894.70     3484.59    118.70 o 
   5   3  10     2246.62     1994.80    115.16 o 
   7   3  10     1361.44     1182.25    151.71 o 
   9   3  10      602.16      646.24    124.68 o 
  11   3  10      911.07      726.61    133.30 o 
  13   3  10      958.23      841.86    143.45 o 
  15   3  10     3176.96     2821.96    220.87 o 
  17   3  10     1029.06      982.36    165.45 o 
  19   3  10     1756.87     1016.35    245.89 o 
  21   3  10      158.46      166.52    182.91 o 
  23   3  10      557.04      454.69    199.30 o 
 -28   4  10      790.14      861.72    176.67 o 
 -26   4  10      209.29      250.02    132.00 o 
 -24   4  10      584.84      734.93    159.23 o 
 -22   4  10       66.54      114.24    105.82 o 
 -20   4  10      652.87      522.65    102.66 o 
 -18   4  10     2357.70     2566.16    178.20 o 
 -16   4  10     2391.95     2020.36    121.21 o 
 -14   4  10     5492.59     5380.61    208.69 o 
 -12   4  10       60.21       50.70     65.20 o 
 -10   4  10     2237.21     2116.58    142.71 o 
  -8   4  10     7470.06     7756.91    233.76 o 
  -6   4  10      334.83      294.89     77.90 o 
  -4   4  10     3906.52     4429.92    185.33 o 
  -2   4  10     1974.36     1762.54    128.13 o 
   0   4  10      781.26      716.92     92.06 o 
   2   4  10     6738.65     6429.79    191.18 o 
   4   4  10     1543.38     1370.35    105.45 o 
   6   4  10     6970.48     6933.69    194.34 o 
   8   4  10      432.81      205.67     99.50 o 
  10   4  10     2688.50     2592.79    205.61 o 
  12   4  10      732.50      652.11    140.19 o 
  14   4  10      584.94      352.27    125.05 o 
  16   4  10      317.32      359.97    130.01 o 
  18   4  10     1545.45     1651.61    202.48 o 
  20   4  10      270.68      286.44    205.34 o 
  22   4  10      613.51      609.99    238.99 o 
 -27   5  10      205.68      226.67    130.93 o 
 -25   5  10      180.19      233.27    126.98 o 
 -23   5  10      860.35     1021.14    136.41 o 
 -21   5  10      507.06      382.08    106.23 o 
 -19   5  10      569.73      477.90    103.82 o 
 -17   5  10      253.06      177.56     84.88 o 
 -15   5  10       74.31      111.28     63.35 o 
 -13   5  10     2525.54     2694.17    164.34 o 
 -11   5  10      752.54      645.43    100.23 o 
  -9   5  10     3051.03     2958.22    169.26 o 
  -7   5  10     3670.30     3735.48    179.87 o 
  -5   5  10     1159.61      972.57    109.76 o 
  -3   5  10     5976.28     5952.08    238.28 o 
  -1   5  10    13910.11    12201.75    293.30 o 
   1   5  10     1941.42     1866.04    121.74 o 
   3   5  10    10103.94     8561.92    254.76 o 
   5   5  10     1111.26      814.26    110.58 o 
   7   5  10      433.34      553.63     87.59 o 
   9   5  10     2004.51     1521.63    178.61 o 
  11   5  10     4468.23     4271.61    264.03 o 
  13   5  10     1629.57     1196.99    171.72 o 
  15   5  10     2351.09     2207.78    219.59 o 
  17   5  10        5.13      -24.66    103.98 o 
  19   5  10      414.30      388.22    147.58 o 
  21   5  10      144.06      184.63    177.73 o 
 -24   6  10      192.20      375.28    113.15 o 
 -22   6  10      406.91      334.67    111.37 o 
 -20   6  10       13.95       45.65     86.37 o 
 -18   6  10       33.84       87.57     85.85 o 
 -16   6  10     1175.65     1008.04    127.18 o 
 -14   6  10      804.88      695.19     94.25 o 
 -12   6  10      360.76      292.76     87.10 o 
 -10   6  10      700.70      556.64    100.52 o 
  -8   6  10     1302.94     1634.98    140.22 o 
  -6   6  10     2843.83     2466.74    160.72 o 
  -4   6  10     1246.09     1402.61    136.80 o 
  -2   6  10     2760.16     2206.50    153.79 o 
   0   6  10     3647.28     3425.55    180.09 o 
   2   6  10      196.27      296.44     92.78 o 
   4   6  10     7618.95     6452.71    235.09 o 
   6   6  10     3099.90     3116.92    181.84 o 
   8   6  10     5394.13     5273.94    234.65 o 
  10   6  10     1800.35     1826.28    198.89 o 
  12   6  10      361.40      270.03    129.02 o 
  14   6  10       13.67       25.80    111.32 o 
  16   6  10      236.74      398.91    146.72 o 
  18   6  10      535.96      510.81    157.92 o 
 -21   7  10      123.91      267.33    110.31 o 
 -19   7  10      629.33      596.61    124.19 o 
 -17   7  10       54.58      -12.46     81.51 o 
 -15   7  10      210.35      194.67     95.13 o 
 -13   7  10       16.88       63.91     81.24 o 
 -11   7  10      176.35      185.25     84.64 o 
  -9   7  10      144.44      105.71     83.18 o 
  -7   7  10      341.37      407.36     99.35 o 
  -5   7  10      343.55      186.57     88.50 o 
  -3   7  10     3550.98     3649.19    195.18 o 
  -1   7  10      380.02      394.61    100.27 o 
   1   7  10     7493.73     7358.02    340.80 o 
   3   7  10      161.76      298.32     99.27 o 
   5   7  10     1473.11     1215.36    131.60 o 
   7   7  10      654.25      565.22    113.31 o 
   9   7  10      379.01      375.78    110.02 o 
  11   7  10     1113.07     1149.22    269.19 o 
  13   7  10      706.13      768.11    165.93 o 
  15   7  10      313.73      287.60    140.28 o 
 -18   8  10      207.88      219.48    102.41 o 
 -16   8  10     1741.95     1724.38    168.73 o 
 -14   8  10       31.87       47.00     85.94 o 
 -12   8  10      890.23      877.91    127.90 o 
 -10   8  10      619.01      597.09    115.00 o 
  -8   8  10      109.54       83.81     86.02 o 
  -6   8  10       14.87       28.94     82.05 o 
  -4   8  10     1051.08     1088.96    136.64 o 
  -2   8  10      124.37      223.43     98.96 o 
   0   8  10      788.97      631.50    116.45 o 
   2   8  10      177.79      236.22    100.30 o 
   4   8  10      729.61      608.82    120.65 o 
   6   8  10      215.85      134.64     84.91 o 
   8   8  10      356.27      252.33    103.01 o 
  10   8  10       11.02       -3.58     83.97 o 
  12   8  10      699.97      612.74    131.03 o 
 -11   9  10      616.39      619.71    123.79 o 
  -9   9  10     1223.46     1283.03    153.29 o 
  -7   9  10      268.21      345.77    111.12 o 
  -5   9  10      873.67      915.57    133.28 o 
  -3   9  10      314.35      408.58    111.19 o 
  -1   9  10      112.98      107.17     95.40 o 
   1   9  10      709.79      743.73    130.45 o 
   3   9  10       89.23       83.44    115.29 o 
   5   9  10       89.04       61.65     91.26 o 
   0  -8  11      204.76      125.10    224.32 o 
   2  -8  11        6.45      -29.33    207.07 o 
 -13  -7  11      976.91     1137.14    328.72 o 
 -11  -7  11      980.78      931.80    305.42 o 
  -9  -7  11     2510.42     2848.90    430.53 o 
  -7  -7  11     1720.64     2003.38    363.23 o 
  -5  -7  11      119.47      233.81    241.58 o 
  -3  -7  11     2134.23     2663.40    434.84 o 
  -1  -7  11      482.87      805.84    288.17 o 
   1  -7  11     2465.38     3004.20    417.59 o 
   3  -7  11       92.60       81.10    194.99 o 
   5  -7  11      703.59      814.46    264.01 o 
   7  -7  11      103.99      122.51    186.36 o 
   9  -7  11      285.71      167.38    206.20 o 
  11  -7  11      491.64      746.30    259.70 o 
  13  -7  11      310.51      301.11    246.76 o 
 -18  -6  11      145.74      251.07    191.54 o 
 -16  -6  11     1287.44     1565.08    307.15 o 
 -14  -6  11     1121.01     1168.20    302.84 o 
 -12  -6  11      684.14     1106.08    283.85 o 
 -10  -6  11     1975.66     2102.60    353.74 o 
  -8  -6  11      456.29      466.76    253.66 o 
  -6  -6  11     2128.47     2112.09    358.05 o 
  -4  -6  11     3319.01     3806.59    452.96 o 
  -2  -6  11     1659.61     2074.99    363.23 o 
   0  -6  11      228.53      235.54    194.13 o 
   2  -6  11      576.90      635.01    244.17 o 
   4  -6  11     1882.18     2138.74    229.05 o 
   6  -6  11      548.74      661.27    162.52 o 
   8  -6  11      943.63     1304.52    273.50 o 
  10  -6  11      571.90      572.02    237.26 o 
  12  -6  11      555.95      367.54    240.72 o 
  14  -6  11      414.87      521.12    158.77 o 
  16  -6  11      116.65      175.35    141.28 o 
 -23  -5  11      297.12      157.89    174.28 o 
 -21  -5  11     2758.80     2640.11    361.50 o 
 -19  -5  11      839.95      959.41    254.52 o 
 -17  -5  11     1173.77     1431.35    290.76 o 
 -15  -5  11      266.32      298.52    188.95 o 
 -13  -5  11      521.76      359.78    213.11 o 
 -11  -5  11      526.29      358.92    203.62 o 
  -9  -5  11     4483.02     5002.40    441.74 o 
  -7  -5  11       11.16        6.04    159.61 o 
  -5  -5  11     2709.28     2725.52    361.50 o 
  -3  -5  11      766.50      941.29    264.87 o 
  -1  -5  11     1418.48     1546.96    301.11 o 
   1  -5  11     1024.85      886.02    155.59 o 
   3  -5  11     1147.59     1039.02    167.02 o 
   5  -5  11      566.16      758.33    161.43 o 
   7  -5  11     1383.86     1410.13    196.42 o 
   9  -5  11      583.64      752.34    228.64 o 
  11  -5  11      269.90      456.25    139.81 o 
  13  -5  11      752.69      990.66    173.86 o 
  15  -5  11      657.70      644.91    160.71 o 
  17  -5  11      108.97       76.02    125.40 o 
  19  -5  11      105.56      229.50    251.07 o 
 -26  -4  11       10.50       33.65    143.22 o 
 -24  -4  11      452.26      459.86    201.89 o 
 -22  -4  11      245.04      176.87    156.16 o 
 -20  -4  11      222.11      221.73    176.01 o 
 -18  -4  11      811.89     1087.97    245.89 o 
 -16  -4  11      299.56      276.95    176.87 o 
 -14  -4  11      786.03      674.69    206.20 o 
 -12  -4  11      999.47     1205.30    252.79 o 
 -10  -4  11      822.24      640.18    207.93 o 
  -8  -4  11     9794.07    10525.92    597.91 o 
  -6  -4  11     2030.61     2613.36    337.35 o 
  -4  -4  11    14119.11    15763.86    714.38 o 
  -2  -4  11     1326.21     1571.61    223.03 o 
   0  -4  11     2840.95     2943.84    218.55 o 
   2  -4  11     2075.02     2285.32    203.96 o 
   4  -4  11     2324.01     2393.58    209.68 o 
   6  -4  11      961.50     1193.78    168.11 o 
   8  -4  11     2678.10     2705.93    239.62 o 
  10  -4  11      421.65      591.48    150.38 o 
  12  -4  11     1004.86     1029.81    165.65 o 
  14  -4  11       22.20       26.30     99.03 o 
  16  -4  11      153.93      245.91    128.95 o 
  18  -4  11       21.28       49.88    119.22 o 
  20  -4  11      172.11      160.29    131.00 o 
 -29  -3  11       67.25       29.33    227.77 o 
 -27  -3  11      874.13     1187.19    320.95 o 
 -25  -3  11       27.39      100.91    113.08 o 
 -23  -3  11      447.89      528.18    143.81 o 
 -21  -3  11      900.05     1075.77    175.34 o 
 -19  -3  11      676.90      781.88    146.89 o 
 -17  -3  11       48.85       30.20    135.46 o 
 -15  -3  11     2556.76     2262.21    300.25 o 
 -13  -3  11      652.62      727.32    213.97 o 
 -11  -3  11    10504.26     9683.84    528.02 o 
  -9  -3  11     1399.76     1258.80    233.81 o 
  -7  -3  11     8969.38     8923.74    535.79 o 
  -5  -3  11     6240.20     6513.99    462.45 o 
  -3  -3  11     1279.86     1743.09    171.54 o 
  -1  -3  11    15574.22    14339.42    693.68 o 
   1  -3  11     6146.67     6814.37    468.49 o 
   3  -3  11    10231.05    10651.31    499.98 o 
   5  -3  11     1540.51     1717.81    189.89 o 
   7  -3  11     1102.24     1047.25    167.28 o 
   9  -3  11      247.88      159.98    117.78 o 
  11  -3  11      496.42      852.76    123.37 o 
  13  -3  11      532.39      501.41    127.84 o 
  15  -3  11     1498.78     1928.23    203.94 o 
  17  -3  11       62.06       53.75    108.23 o 
  19  -3  11       37.77        4.29    102.44 o 
  21  -3  11       25.85       77.43    113.91 o 
 -30  -2  11       99.76       85.42    196.71 o 
 -28  -2  11       13.98       37.10    180.32 o 
 -26  -2  11      395.24      540.10    238.99 o 
 -24  -2  11      366.65      477.13    133.51 o 
 -22  -2  11      253.93      319.46    120.63 o 
 -20  -2  11       76.26       93.35     99.29 o 
 -18  -2  11     1207.23     1488.49    183.82 o 
 -16  -2  11      561.80      505.83    120.50 o 
 -14  -2  11     1336.54     1358.45    159.39 o 
 -12  -2  11     1040.22     1190.89    155.56 o 
 -10  -2  11     1786.94     1433.94    245.89 o 
  -8  -2  11    11316.56    13130.65    603.08 o 
  -6  -2  11    10454.43    10466.39    558.22 o 
  -4  -2  11    12538.25    14251.04    723.87 o 
  -2  -2  11    12484.15    12484.38    483.16 o 
   0  -2  11     2231.20     2106.88    250.64 o 
   2  -2  11     1203.75     1433.86    158.79 o 
   4  -2  11     2609.81     2379.05    203.04 o 
   6  -2  11     7848.59     9042.57    505.59 o 
   8  -2  11     2838.40     2693.22    224.31 o 
  10  -2  11     3199.16     3585.15    191.07 o 
  12  -2  11      129.28       54.41     78.39 o 
  14  -2  11      197.10      203.86    103.21 o 
  16  -2  11      189.83      310.18    115.05 o 
  18  -2  11      414.84      338.21    210.52 o 
  20  -2  11       90.28      151.85    189.81 o 
  22  -2  11      215.29      220.01    226.91 o 
 -29  -1  11      500.71      475.39    233.81 o 
 -27  -1  11       58.36       89.73    176.87 o 
 -25  -1  11      218.82      242.44    185.50 o 
 -23  -1  11     1328.92     1207.65    159.75 o 
 -21  -1  11     5243.06     4801.38    582.81 o 
 -19  -1  11     4483.59     4199.63    245.12 o 
 -17  -1  11      787.04      875.74    121.64 o 
 -15  -1  11     2456.31     2365.75    166.91 o 
 -13  -1  11     8942.88     9848.62    412.61 o 
 -11  -1  11      571.32      751.92    107.00 o 
  -9  -1  11     9190.75    10542.31    277.55 o 
  -7  -1  11     5146.79     5797.35    171.21 o 
  -5  -1  11     3262.92     3425.66    137.59 o 
  -3  -1  11     6304.97     6582.58    260.56 o 
  -1  -1  11     2728.16     2492.48    253.23 o 
   1  -1  11    12450.84    12665.16    708.34 o 
   3  -1  11     6865.84     6577.10    465.47 o 
   5  -1  11     2479.85     2599.53    205.74 o 
   7  -1  11      792.56     1074.93    159.22 o 
   9  -1  11      819.76      746.87    146.04 o 
  11  -1  11      467.04      574.74    101.08 o 
  13  -1  11     2579.15     2791.93    234.97 o 
  15  -1  11      239.57      253.66    176.87 o 
  17  -1  11      641.80      750.62    238.99 o 
  19  -1  11       28.89      -27.61    150.99 o 
  21  -1  11      370.26      433.98    226.91 o 
  23  -1  11       22.35      -70.75    157.89 o 
 -30   0  11      216.87      207.93    211.38 o 
 -28   0  11       78.97       59.53    180.32 o 
 -26   0  11     1872.91     1769.56    295.07 o 
 -24   0  11      206.04      153.11    121.89 o 
 -22   0  11      507.39      505.05    104.94 o 
 -20   0  11     1560.38     1667.97    148.30 o 
 -18   0  11      247.38      195.20     83.75 o 
 -16   0  11     6531.27     6534.69    236.68 o 
 -14   0  11     1485.81     1789.65    212.57 o 
 -12   0  11     4302.74     4738.43    197.64 o 
 -10   0  11     5966.47     5959.73    232.15 o 
  -8   0  11        0.79       67.51     65.71 o 
  -6   0  11     8372.05     8492.92    226.81 o 
  -4   0  11     3580.24     3570.88    131.40 o 
  -2   0  11     6316.75     6779.54    226.09 o 
   0   0  11      762.13      794.46     94.13 o 
   2   0  11      139.21      192.11     64.07 o 
   4   0  11       48.70       46.19     58.80 o 
   6   0  11     3813.28     3845.57    237.86 o 
   8   0  11       88.56      127.48     92.87 o 
  10   0  11     7833.05     7312.64    319.47 o 
  12   0  11        1.91       36.92     88.32 o 
  14   0  11     4505.57     3814.10    354.60 o 
  16   0  11      474.95      561.67    207.93 o 
  18   0  11        6.21       35.37    167.38 o 
  20   0  11       76.40      125.97    191.54 o 
  22   0  11      143.85      207.07    213.11 o 
 -29   1  11      563.74      525.43    226.91 o 
 -27   1  11       21.67       15.49    111.19 o 
 -25   1  11      247.05      237.02    131.31 o 
 -23   1  11     1274.08     1088.12    169.52 o 
 -21   1  11     5096.51     4682.36    277.25 o 
 -19   1  11     5055.47     5099.27    290.34 o 
 -17   1  11      744.97      600.56     99.99 o 
 -15   1  11     2288.78     2387.87    184.17 o 
 -13   1  11     8819.17     9115.74    444.25 o 
 -11   1  11      568.84      639.47     97.23 o 
  -9   1  11     8899.95    10534.04    354.74 o 
  -7   1  11     5793.98     5712.58    202.53 o 
  -5   1  11     2908.50     3013.18    297.19 o 
  -3   1  11     6142.14     6896.19    174.37 o 
  -1   1  11     3045.98     2892.52    124.58 o 
   1   1  11    11251.39    11780.00    424.15 o 
   3   1  11     6862.44     5965.33    220.83 o 
   5   1  11     3102.42     2945.75    182.44 o 
   7   1  11      959.93     1261.92    103.03 o 
   9   1  11      807.10      825.24     88.58 o 
  11   1  11      464.41      507.25    132.02 o 
  13   1  11     2689.53     2945.17    236.92 o 
  15   1  11      307.68      248.71    119.15 o 
  17   1  11      642.56      510.77    197.58 o 
  19   1  11       29.06       33.65    153.57 o 
  21   1  11      323.64      494.37    215.70 o 
  23   1  11       26.44      114.75    176.87 o 
 -30   2  11      154.46      102.59    134.14 o 
 -28   2  11      124.47       59.13    124.45 o 
 -26   2  11      360.04      420.26    138.62 o 
 -24   2  11      412.43      419.09    138.35 o 
 -22   2  11      235.86      339.18    128.03 o 
 -20   2  11       28.95      -29.89     86.92 o 
 -18   2  11     1239.59     1558.75    141.63 o 
 -16   2  11      376.79      393.18     91.82 o 
 -14   2  11     1181.58     1097.73    114.18 o 
 -12   2  11     1059.72     1143.46    121.75 o 
 -10   2  11     1489.76     1311.20    126.18 o 
  -8   2  11    12219.89    12892.89    294.47 o 
  -6   2  11    11271.29    10717.07    272.13 o 
  -4   2  11    12219.07    14064.24    307.05 o 
  -2   2  11    11999.06    11760.97    272.17 o 
   0   2  11     2480.20     2265.80    113.14 o 
   2   2  11     1319.17     1694.09    105.38 o 
   4   2  11     2435.48     2089.48    100.11 o 
   6   2  11     8373.08     8516.44    203.66 o 
   8   2  11     2564.04     2335.90    134.00 o 
  10   2  11     3790.27     3821.87    240.93 o 
  12   2  11       69.43      225.85    107.11 o 
  14   2  11      191.30      230.97    114.08 o 
  16   2  11      228.92      353.34    130.81 o 
  18   2  11      253.30      291.62    181.18 o 
  20   2  11      113.70       79.38    167.38 o 
  22   2  11      126.97       78.51    175.14 o 
 -29   3  11       50.40       91.12    124.14 o 
 -27   3  11      799.43      787.92    161.06 o 
 -25   3  11       12.18       12.13    112.03 o 
 -23   3  11      704.51      675.28    150.83 o 
 -21   3  11     1015.15      801.90    153.72 o 
 -19   3  11      794.05      673.57    138.23 o 
 -17   3  11       20.30       59.37     69.80 o 
 -15   3  11     2724.81     2206.39    153.06 o 
 -13   3  11      490.81      662.67     99.89 o 
 -11   3  11    10139.22     9333.13    269.74 o 
  -9   3  11     1095.80     1000.47    113.85 o 
  -7   3  11     9075.66     8336.29    287.52 o 
  -5   3  11     5884.86     5752.80    211.12 o 
  -3   3  11     1303.47     1777.53    133.59 o 
  -1   3  11    15969.07    14827.43    473.35 o 
   1   3  11     6184.68     6320.78    210.73 o 
   3   3  11    10509.08     9817.07    367.58 o 
   5   3  11     1566.29     1535.84     94.32 o 
   7   3  11     1037.71      919.18     93.32 o 
   9   3  11      301.04      191.01    103.80 o 
  11   3  11      418.16      703.84    137.45 o 
  13   3  11      529.95      411.89    129.94 o 
  15   3  11     1411.27     1565.73    191.55 o 
  17   3  11      121.09      104.84    108.28 o 
  19   3  11       49.04      136.32    175.14 o 
  21   3  11       12.60       67.30    167.38 o 
 -26   4  11       19.78       16.78    117.79 o 
 -24   4  11      360.89      267.95    129.55 o 
 -22   4  11      227.74      213.11    124.06 o 
 -20   4  11      150.27      148.28    112.17 o 
 -18   4  11      660.46      794.08    112.51 o 
 -16   4  11      397.98      361.84     77.06 o 
 -14   4  11      896.10      647.40    105.39 o 
 -12   4  11     1262.85     1274.73    133.62 o 
 -10   4  11      937.11      717.55    103.04 o 
  -8   4  11     9898.73     9958.46    278.93 o 
  -6   4  11     2173.74     2225.12    158.83 o 
  -4   4  11    13951.93    14045.91    330.22 o 
  -2   4  11     1294.01     1411.61    127.54 o 
   0   4  11     2961.86     2965.30    162.89 o 
   2   4  11     2214.18     2319.49    126.59 o 
   4   4  11     2289.23     2004.73    123.64 o 
   6   4  11      717.86      744.00     88.23 o 
   8   4  11     2578.09     2217.31    136.24 o 
  10   4  11      393.86      520.48    127.88 o 
  12   4  11      951.40      688.89    145.08 o 
  14   4  11       53.36       76.41    105.85 o 
  16   4  11      231.44      269.15    124.38 o 
  18   4  11       40.73      101.70    115.41 o 
  20   4  11      180.70      119.06    169.10 o 
 -25   5  11      128.75       88.05    123.07 o 
 -23   5  11      219.91      177.84    122.35 o 
 -21   5  11     2786.60     2743.18    189.29 o 
 -19   5  11      781.41      759.98    124.34 o 
 -17   5  11     1404.81     1345.41    139.87 o 
 -15   5  11      256.75      278.22     77.85 o 
 -13   5  11      541.58      515.22     99.25 o 
 -11   5  11      623.97      409.66     95.70 o 
  -9   5  11     4646.26     4564.54    207.05 o 
  -7   5  11       17.36       47.66     76.51 o 
  -5   5  11     2797.83     2651.71    164.03 o 
  -3   5  11      777.16      782.27    107.77 o 
  -1   5  11     1486.22     1256.82    123.98 o 
   1   5  11     1072.14     1064.69    123.65 o 
   3   5  11     1165.27     1084.27    107.02 o 
   5   5  11      461.10      536.25    100.23 o 
   7   5  11     1300.36     1227.07    129.74 o 
   9   5  11      711.44      609.08     95.00 o 
  11   5  11      201.48      254.16    116.02 o 
  13   5  11      870.93      861.48    162.16 o 
  15   5  11      806.98      702.47    158.49 o 
  17   5  11       88.00       82.89    121.11 o 
  19   5  11       46.47      104.00    127.96 o 
 -22   6  11      335.49      382.02    120.31 o 
 -20   6  11      528.96      550.64    118.62 o 
 -18   6  11      138.82      122.90     89.12 o 
 -16   6  11     1216.00     1115.81    136.75 o 
 -14   6  11     1231.91     1352.71    145.00 o 
 -12   6  11      725.77      832.18    120.25 o 
 -10   6  11     2084.86     2074.86    156.94 o 
  -8   6  11      724.58      726.07    113.47 o 
  -6   6  11     1875.63     1680.57    147.76 o 
  -4   6  11     3439.65     3223.72    197.98 o 
  -2   6  11     1638.86     1658.02    173.41 o 
   0   6  11      295.92      267.82     92.15 o 
   2   6  11      409.76      378.29     83.73 o 
   4   6  11     2006.86     1948.38    155.32 o 
   6   6  11      528.73      563.66    108.19 o 
   8   6  11     1116.06     1140.41    136.75 o 
  10   6  11      529.61      501.01    118.62 o 
  12   6  11      679.56      533.76    143.66 o 
  14   6  11      370.44      252.54    133.85 o 
  16   6  11       98.80      145.40    125.75 o 
 -19   7  11     1806.91     2067.77    179.68 o 
 -17   7  11      473.96      507.90    115.65 o 
 -15   7  11      561.17      587.05    120.36 o 
 -13   7  11      897.38      986.50    170.18 o 
 -11   7  11     1010.25      911.39    127.30 o 
  -9   7  11     2549.32     2515.95    179.40 o 
  -7   7  11     1554.14     1544.89    150.05 o 
  -5   7  11      110.64      139.82     87.13 o 
  -3   7  11     2079.54     2214.95    168.48 o 
  -1   7  11      580.41      626.94    112.23 o 
   1   7  11     2397.99     2402.42    178.93 o 
   3   7  11      146.61      125.51     89.54 o 
   5   7  11      647.74      581.46    113.62 o 
   7   7  11       73.62       -3.62     80.49 o 
   9   7  11      196.39      205.46     94.59 o 
  11   7  11      599.91      738.11    135.96 o 
  13   7  11      231.68      195.85    197.58 o 
 -14   8  11      137.14       21.40     89.31 o 
 -12   8  11     1448.01     1578.41    206.79 o 
 -10   8  11     1111.41      937.69    134.12 o 
  -8   8  11      798.62      693.06    122.69 o 
  -6   8  11     3881.74     3834.15    346.31 o 
  -4   8  11       30.40       87.07     89.52 o 
  -2   8  11     2421.27     2292.30    182.23 o 
   0   8  11      123.12      113.54     91.18 o 
   2   8  11        6.40       54.28     84.94 o 
   4   8  11      313.69      123.58     97.11 o 
   6   8  11      915.79     1074.12    141.00 o 
   8   8  11      199.72      111.20     89.26 o 
  -6  -8  12       43.92      114.75    230.36 o 
  -4  -8  12      168.33      187.22    209.66 o 
  -2  -8  12      290.75      368.41    271.78 o 
   0  -8  12      225.53      163.93    238.13 o 
   2  -8  12      365.23      434.84    289.89 o 
 -15  -7  12       82.23       43.14    191.54 o 
 -13  -7  12     2238.63     2553.83    419.31 o 
 -11  -7  12      196.48      481.43    276.09 o 
  -9  -7  12     3236.46     4219.00    515.08 o 
  -7  -7  12      379.74      120.79    239.85 o 
  -5  -7  12      455.41      611.71    298.52 o 
  -3  -7  12      103.25      203.62    231.23 o 
  -1  -7  12      378.90      427.94    277.82 o 
   1  -7  12        3.14      -76.79    202.75 o 
   3  -7  12      984.62     1200.13    352.01 o 
   5  -7  12       94.06       28.47    211.38 o 
   7  -7  12      634.99      534.92    226.05 o 
   9  -7  12       53.13     -170.83    170.83 o 
 -20  -6  12     1241.37     1160.44    282.13 o 
 -18  -6  12     1396.74     1976.63    362.37 o 
 -16  -6  12     4257.80     4362.22    475.39 o 
 -14  -6  12      728.16      660.03    251.93 o 
 -12  -6  12      522.00      484.88    251.07 o 
 -10  -6  12      750.41      839.49    285.58 o 
  -8  -6  12     1471.78     1818.74    347.70 o 
  -6  -6  12     2629.17     3337.23    469.35 o 
  -4  -6  12     1980.74     2696.19    415.86 o 
  -2  -6  12     2874.34     3356.22    440.88 o 
   0  -6  12      201.28      373.58    244.17 o 
   2  -6  12      315.18      284.72    223.46 o 
   4  -6  12      117.57       95.09    124.17 o 
   6  -6  12      388.55      623.63    176.26 o 
   8  -6  12      199.34      296.80    201.03 o 
  10  -6  12       89.12       81.96    192.40 o 
  12  -6  12       48.25       46.59    214.83 o 
 -23  -5  12      159.15      180.32    185.50 o 
 -21  -5  12      883.76      862.78    256.25 o 
 -19  -5  12       26.26      -10.35    158.75 o 
 -17  -5  12     1994.76     2087.07    329.58 o 
 -15  -5  12     1031.80      833.45    255.38 o 
 -13  -5  12     2334.92     2722.07    377.90 o 
 -11  -5  12     6483.13     6959.19    548.73 o 
  -9  -5  12     1311.78     1565.95    309.74 o 
  -7  -5  12     5247.16     5505.40    508.18 o 
  -5  -5  12      532.76      719.56    256.25 o 
  -3  -5  12      171.22      138.04    193.26 o 
  -1  -5  12     1237.87     1325.23    303.70 o 
   1  -5  12     1945.91     2523.49    481.43 o 
   3  -5  12      431.41      444.05    142.37 o 
   5  -5  12     2383.52     2733.81    250.88 o 
   7  -5  12       55.97      180.76    128.06 o 
   9  -5  12      429.67      625.52    229.50 o 
  11  -5  12      152.42      252.79    206.20 o 
  13  -5  12      874.27     1226.87    308.88 o 
  15  -5  12       14.45       71.77    164.36 o 
 -26  -4  12      155.37      263.15    169.10 o 
 -24  -4  12     2829.97     2931.73    366.68 o 
 -22  -4  12      369.27      352.01    198.44 o 
 -20  -4  12      632.33      576.34    206.20 o 
 -18  -4  12     3538.58     3749.64    393.43 o 
 -16  -4  12     1387.51     1358.88    252.79 o 
 -14  -4  12     1598.63     1867.92    296.80 o 
 -12  -4  12     2250.34     2446.84    332.17 o 
 -10  -4  12      369.94      516.81    224.32 o 
  -8  -4  12     2758.31     4086.13    429.66 o 
  -6  -4  12     1159.23     1119.03    263.15 o 
  -4  -4  12     3317.77     4190.52    432.25 o 
  -2  -4  12     1484.12     1226.00    175.14 o 
   0  -4  12      528.58      634.52    139.80 o 
   2  -4  12      276.21      357.32    128.28 o 
   4  -4  12      428.10      339.16    133.84 o 
   6  -4  12     1068.09     1251.82    190.24 o 
   8  -4  12      752.60     1138.27    187.79 o 
  10  -4  12     1085.27     1317.47    273.50 o 
  12  -4  12      125.95      343.39    213.11 o 
  14  -4  12       29.37       -6.81    102.78 o 
  16  -4  12      972.66     1226.67    188.23 o 
  18  -4  12      108.96       49.12    115.76 o 
 -27  -3  12      619.59      846.39    287.31 o 
 -25  -3  12       11.83        4.31    128.55 o 
 -23  -3  12       65.38       99.22    148.40 o 
 -21  -3  12      514.32      287.31    184.63 o 
 -19  -3  12     1558.56     1638.42    280.40 o 
 -17  -3  12     1781.33     1574.57    264.87 o 
 -15  -3  12     3538.90     3184.52    350.29 o 
 -13  -3  12      657.45      696.26    205.34 o 
 -11  -3  12     3508.15     3707.37    364.09 o 
  -9  -3  12      943.06      785.99    218.28 o 
  -7  -3  12     3296.17     3375.20    394.29 o 
  -5  -3  12      826.98      932.67    253.66 o 
  -3  -3  12      163.74      157.65    100.47 o 
  -1  -3  12      655.74      708.65    134.78 o 
   1  -3  12     2226.05     2483.33    244.17 o 
   3  -3  12     1317.53     1576.02    184.29 o 
   5  -3  12     2079.57     2346.33    225.75 o 
   7  -3  12      923.26      913.36    170.39 o 
   9  -3  12      712.48      717.99    163.00 o 
  11  -3  12       46.31       59.74    122.92 o 
  13  -3  12       69.06       15.76    100.02 o 
  15  -3  12      119.12       94.22    106.10 o 
  17  -3  12       32.06       18.87    106.54 o 
  19  -3  12      157.22      152.71    212.24 o 
 -28  -2  12      268.41      242.44    226.05 o 
 -26  -2  12      592.58      847.25    264.01 o 
 -24  -2  12     1211.54     1304.17    187.38 o 
 -22  -2  12     1670.75     1611.69    199.91 o 
 -20  -2  12      934.00     1020.05    164.57 o 
 -18  -2  12     2435.97     2668.95    225.24 o 
 -16  -2  12      900.76      991.03    153.39 o 
 -14  -2  12     5753.92     5424.30    408.96 o 
 -12  -2  12      995.40     1324.37    252.79 o 
 -10  -2  12     2426.33     2740.19    326.99 o 
  -8  -2  12     1103.60     1159.58    247.62 o 
  -6  -2  12     5851.44     5801.33    462.45 o 
  -4  -2  12     2104.99     2042.27    244.60 o 
  -2  -2  12     1630.07     1387.41    160.09 o 
   0  -2  12      482.20      464.57    118.37 o 
   2  -2  12     1039.40     1131.84    159.13 o 
   4  -2  12     1069.62     1195.71    169.99 o 
   6  -2  12     1085.59     1043.16    160.90 o 
   8  -2  12     1343.04     1587.79    201.91 o 
  10  -2  12      104.00      156.08    119.82 o 
  12  -2  12      345.78      355.50    100.62 o 
  14  -2  12       75.51        4.31    144.08 o 
  16  -2  12      147.12      392.57    230.36 o 
  18  -2  12      209.29      223.46    223.46 o 
  20  -2  12      268.98      372.72    250.21 o 
 -29  -1  12      401.87      396.02    229.50 o 
 -27  -1  12      532.39      795.48    258.83 o 
 -25  -1  12      117.90      117.34    176.87 o 
 -23  -1  12      145.77      194.16    109.63 o 
 -21  -1  12     1633.49     1430.64    174.63 o 
 -19  -1  12      221.22      297.95    111.11 o 
 -17  -1  12     2589.28     2794.80    306.40 o 
 -15  -1  12     2292.28     2053.20    164.08 o 
 -13  -1  12     8810.74     9727.19    330.82 o 
 -11  -1  12     2205.58     2341.14    169.03 o 
  -9  -1  12    11313.82    11933.90    309.45 o 
  -7  -1  12     6496.78     7280.67    299.06 o 
  -5  -1  12     2687.38     3032.39    350.29 o 
  -3  -1  12      262.22      374.54     99.56 o 
  -1  -1  12     2950.22     2423.86    194.20 o 
   1  -1  12     5122.72     6114.19    281.68 o 
   3  -1  12     3028.23     2739.32    232.52 o 
   5  -1  12     1765.31     1982.53    195.06 o 
   7  -1  12      597.87      553.85    137.21 o 
   9  -1  12       59.37       32.68    104.04 o 
  11  -1  12      682.76      987.33    171.67 o 
  13  -1  12       13.82       68.33    111.31 o 
  15  -1  12      387.67      644.50    234.68 o 
  17  -1  12      365.80      345.11    202.75 o 
  19  -1  12      580.14      699.71    252.79 o 
  21  -1  12      861.60      918.86    282.99 o 
 -28   0  12      229.49      251.93    198.44 o 
 -26   0  12      190.67      207.93    194.13 o 
 -24   0  12       58.86       18.37    114.92 o 
 -22   0  12      291.46      308.32     95.60 o 
 -20   0  12     1726.60     1351.84    146.35 o 
 -18   0  12      278.65      228.51     91.55 o 
 -16   0  12    14253.97    14098.85    411.76 o 
 -14   0  12      948.47      746.47    111.02 o 
 -12   0  12     4765.37     4688.52    210.11 o 
 -10   0  12     7953.54     7798.35    598.21 o 
  -8   0  12     3297.94     4084.98    226.27 o 
  -6   0  12    12599.14    12323.13    650.76 o 
  -4   0  12    10575.85    12304.85    486.17 o 
  -2   0  12     5667.85     5966.38    198.72 o 
   0   0  12      450.91      457.06    108.03 o 
   2   0  12     4581.29     4065.41    235.43 o 
   4   0  12       23.30      -41.26     84.11 o 
   6   0  12     3403.97     3956.25    250.21 o 
   8   0  12      703.30      676.99    143.32 o 
  10   0  12     1488.80     1728.61    196.51 o 
  12   0  12        3.58       19.88    102.81 o 
  14   0  12     1510.33     1163.81    184.00 o 
  16   0  12      440.91      391.70    196.71 o 
  18   0  12     3766.92     3869.57    407.23 o 
  20   0  12       92.06      241.58    194.99 o 
 -29   1  12      397.86      442.61    218.28 o 
 -27   1  12      505.93      495.29    162.24 o 
 -25   1  12       86.90       19.84    118.29 o 
 -23   1  12      293.02      391.65    136.40 o 
 -21   1  12     1668.22     1495.92    150.64 o 
 -19   1  12      100.63      181.88     86.26 o 
 -17   1  12     2702.63     2618.31    170.58 o 
 -15   1  12     2212.84     1817.83    149.54 o 
 -13   1  12     8988.10     9689.75    384.32 o 
 -11   1  12     2291.09     2341.57    157.09 o 
  -9   1  12    10881.12    11960.22    320.58 o 
  -7   1  12     6875.74     7763.09    373.12 o 
  -5   1  12     3262.18     3773.32    180.15 o 
  -3   1  12      140.72      282.25     78.20 o 
  -1   1  12     3405.73     2890.00    147.38 o 
   1   1  12     4571.19     5295.17    192.39 o 
   3   1  12     2804.55     2578.80    149.77 o 
   5   1  12     1341.54     1547.21    108.25 o 
   7   1  12      713.22      652.71     82.45 o 
   9   1  12       16.20      -58.28     84.33 o 
  11   1  12      591.07      904.57    156.69 o 
  13   1  12      116.15      126.75    111.79 o 
  15   1  12      588.86      718.16    161.03 o 
  17   1  12      416.26      213.97    174.28 o 
  19   1  12      603.53      546.14    226.91 o 
  21   1  12      821.56      620.34    246.76 o 
 -28   2  12      207.97      169.44    143.86 o 
 -26   2  12      545.99      557.72    161.48 o 
 -24   2  12     1256.99     1203.62    180.71 o 
 -22   2  12     1792.11     1694.53    203.32 o 
 -20   2  12      961.80      927.29    165.33 o 
 -18   2  12     2532.56     2540.53    174.74 o 
 -16   2  12      850.06      696.16    108.44 o 
 -14   2  12     5843.46     5332.68    250.78 o 
 -12   2  12     1034.48     1119.22    128.17 o 
 -10   2  12     2383.01     2536.44    162.91 o 
  -8   2  12     1346.86     1461.46    132.57 o 
  -6   2  12     5557.65     5113.30    242.92 o 
  -4   2  12     1712.31     1762.07    138.07 o 
  -2   2  12     1382.36     1173.07    137.80 o 
   0   2  12      438.64      494.77     90.49 o 
   2   2  12      916.28      840.29    100.77 o 
   4   2  12     1313.92     1302.67    101.08 o 
   6   2  12      909.28      710.38     85.74 o 
   8   2  12     1327.52     1454.36    113.42 o 
  10   2  12       71.37       99.96     68.21 o 
  12   2  12      431.46      473.81    127.07 o 
  14   2  12       43.86      142.15    114.68 o 
  16   2  12      122.11      163.15    118.24 o 
  18   2  12      210.85      292.48    190.67 o 
  20   2  12      342.14      452.10    231.23 o 
 -27   3  12      499.21      358.93    145.48 o 
 -25   3  12       17.20       16.10    114.14 o 
 -23   3  12       45.29      134.26    124.35 o 
 -21   3  12      492.80      437.43    143.42 o 
 -19   3  12     1541.38     1440.82    181.04 o 
 -17   3  12     1796.36     1894.63    155.00 o 
 -15   3  12     3769.13     3555.64    190.47 o 
 -13   3  12      741.21      812.03    113.32 o 
 -11   3  12     3301.79     3001.18    172.77 o 
  -9   3  12     1131.67     1021.77    116.31 o 
  -7   3  12     3171.20     3016.00    176.68 o 
  -5   3  12      710.02      779.35    106.64 o 
  -3   3  12      251.05      246.60     79.32 o 
  -1   3  12      602.89      603.07     96.50 o 
   1   3  12     2346.90     2421.27    155.34 o 
   3   3  12     1513.88     1509.61    131.19 o 
   5   3  12     1930.94     1857.37    119.66 o 
   7   3  12     1002.30      891.47     94.37 o 
   9   3  12      790.65      701.69     92.28 o 
  11   3  12       30.22       10.69     63.27 o 
  13   3  12       38.05      -19.41     89.67 o 
  15   3  12       76.98       53.79    104.04 o 
  17   3  12        7.46       18.86    107.21 o 
  19   3  12      133.74       74.20    168.24 o 
 -26   4  12      136.26      181.98    135.29 o 
 -24   4  12     2814.78     2701.71    252.54 o 
 -22   4  12      391.40      385.03    140.31 o 
 -20   4  12      622.28      689.00    154.95 o 
 -18   4  12     3430.32     3568.12    262.77 o 
 -16   4  12     1272.43     1255.24    113.74 o 
 -14   4  12     1550.84     1583.53    143.79 o 
 -12   4  12     2086.24     2147.88    161.37 o 
 -10   4  12      363.80      400.82     96.08 o 
  -8   4  12     2542.83     2812.14    224.63 o 
  -6   4  12     1235.79     1158.71    135.44 o 
  -4   4  12     3333.10     3610.75    181.95 o 
  -2   4  12     1722.84     1443.65    131.67 o 
   0   4  12      615.14      585.83     95.66 o 
   2   4  12      265.78      263.89     84.45 o 
   4   4  12      250.35      221.96     68.54 o 
   6   4  12      965.44     1000.41    102.11 o 
   8   4  12      872.68      944.05    101.53 o 
  10   4  12     1087.51     1068.63    110.21 o 
  12   4  12      139.94      122.58    106.68 o 
  14   4  12       46.13      -13.46     93.40 o 
  16   4  12      875.82     1129.24    179.10 o 
  18   4  12       99.30       84.53    120.23 o 
 -23   5  12      238.08      234.45    138.74 o 
 -21   5  12      764.47      835.35    175.66 o 
 -19   5  12        8.22       21.67    112.56 o 
 -17   5  12     2190.09     2028.14    163.34 o 
 -15   5  12      972.05      846.60    124.24 o 
 -13   5  12     2148.08     2341.59    172.33 o 
 -11   5  12     6463.93     6109.31    243.34 o 
  -9   5  12     1287.90     1288.61    139.80 o 
  -7   5  12     5263.36     4839.33    215.66 o 
  -5   5  12      372.35      163.46     84.79 o 
  -3   5  12      260.46      257.90     93.80 o 
  -1   5  12     1177.26      933.97    118.28 o 
   1   5  12     1853.38     2013.09    154.10 o 
   3   5  12      346.17      242.71     75.19 o 
   5   5  12     2655.18     2554.95    140.92 o 
   7   5  12       79.85       35.04     74.48 o 
   9   5  12      378.60      477.43    106.69 o 
  11   5  12      231.41      329.26    108.02 o 
  13   5  12      731.45      674.40    149.99 o 
  15   5  12       22.97       -2.39     98.36 o 
 -20   6  12     1356.07     1328.92    155.91 o 
 -18   6  12     1417.69     1603.29    165.18 o 
 -16   6  12     4368.87     4641.02    235.26 o 
 -14   6  12      428.09      406.07    107.93 o 
 -12   6  12      559.39      608.99    113.51 o 
 -10   6  12      738.33      646.21    115.72 o 
  -8   6  12     1397.81     1529.95    150.18 o 
  -6   6  12     2678.96     2440.82    173.95 o 
  -4   6  12     1866.74     2031.64    164.78 o 
  -2   6  12     2960.97     2610.42    171.96 o 
   0   6  12      159.90      296.55     92.29 o 
   2   6  12      259.62      426.05    102.87 o 
   4   6  12      171.43      265.77     80.76 o 
   6   6  12      495.74      457.53    108.36 o 
   8   6  12       82.23       37.26     84.05 o 
  10   6  12       67.63       57.58     86.20 o 
  12   6  12       22.88       21.72     95.97 o 
 -17   7  12      571.93      636.69    129.47 o 
 -15   7  12       79.10       78.21     94.24 o 
 -13   7  12     2310.18     2365.20    180.67 o 
 -11   7  12      181.15      322.27    107.02 o 
  -9   7  12     3391.02     3426.51    207.94 o 
  -7   7  12      483.67      388.14    107.66 o 
  -5   7  12      451.95      494.26    113.02 o 
  -3   7  12       81.49      100.43     94.09 o 
  -1   7  12      270.18      290.72    103.91 o 
   1   7  12        0.84      -51.36     79.24 o 
   3   7  12      946.92      818.65    130.51 o 
   5   7  12      108.90       94.54     79.95 o 
   7   7  12      648.96      429.85    111.40 o 
   9   7  12       51.23       50.39     87.36 o 
 -10   8  12      478.47      486.92    117.24 o 
  -8   8  12        5.09       14.78     84.21 o 
  -6   8  12       43.70        7.72     86.85 o 
  -4   8  12      136.29       52.47     85.67 o 
  -2   8  12      251.28      281.30    110.30 o 
   0   8  12      207.36      204.40     99.07 o 
   2   8  12      293.23      200.47    103.99 o 
 -13  -7  13      357.44      530.61    289.03 o 
 -11  -7  13      137.88      155.30    234.68 o 
  -9  -7  13      639.46      513.35    300.25 o 
  -7  -7  13       34.14      203.62    245.03 o 
  -5  -7  13      152.12      238.13    264.01 o 
  -3  -7  13      115.15      231.23    260.56 o 
  -1  -7  13       84.67      171.69    257.11 o 
   1  -7  13      887.45     1524.53    390.84 o 
   3  -7  13       24.00       64.71    232.09 o 
 -18  -6  13      156.84      132.87    207.07 o 
 -16  -6  13      341.01      444.33    252.79 o 
 -14  -6  13      409.76      234.68    231.23 o 
 -12  -6  13      441.50      694.54    281.27 o 
 -10  -6  13       13.43       80.24    213.97 o 
  -8  -6  13       12.45       23.30    221.73 o 
  -6  -6  13      983.05     1344.21    349.43 o 
  -4  -6  13      460.46      363.23    239.85 o 
  -2  -6  13      812.22     1339.03    342.52 o 
   0  -6  13      259.18      370.13    247.62 o 
   2  -6  13      284.52      300.25    235.54 o 
   4  -6  13      487.22      438.85    161.24 o 
   6  -6  13      340.25      509.04    170.82 o 
   8  -6  13      313.34      348.56    220.87 o 
  10  -6  13      632.55      764.42    279.54 o 
 -21  -5  13      627.57      823.09    274.36 o 
 -19  -5  13     1151.74     1507.28    321.82 o 
 -17  -5  13       26.17       71.61    180.32 o 
 -15  -5  13     1488.32     1840.31    364.96 o 
 -13  -5  13      565.28      822.23    272.64 o 
 -11  -5  13      251.93      281.27    208.79 o 
  -9  -5  13      305.04      280.40    241.58 o 
  -7  -5  13      617.63      670.38    276.95 o 
  -5  -5  13      148.44       92.32    195.85 o 
  -3  -5  13      411.98      620.34    282.13 o 
  -1  -5  13       10.79      100.08    209.66 o 
   1  -5  13      630.14      753.71    169.91 o 
   3  -5  13      881.60      982.80    182.59 o 
   5  -5  13       41.70      -51.84    116.64 o 
   7  -5  13      382.39      481.91    166.70 o 
   9  -5  13       73.81      103.53    193.26 o 
  11  -5  13      248.51      257.11    213.97 o 
  13  -5  13      374.14      575.47    250.21 o 
 -24  -4  13      186.31      233.81    192.40 o 
 -22  -4  13     1457.75     1458.96    293.35 o 
 -20  -4  13       26.52      -37.10    164.79 o 
 -18  -4  13     1876.25     2259.62    345.11 o 
 -16  -4  13      186.44       81.10    171.69 o 
 -14  -4  13     4182.25     4474.38    450.37 o 
 -12  -4  13      146.39      186.36    195.85 o 
 -10  -4  13     1376.95     1345.07    294.21 o 
  -8  -4  13      226.05      312.33    226.05 o 
  -6  -4  13      613.66      507.31    230.36 o 
  -4  -4  13      511.15      784.27    264.01 o 
  -2  -4  13     3115.74     2813.57    232.12 o 
   0  -4  13     1042.18     1141.61    170.24 o 
   2  -4  13      535.85      429.23    135.82 o 
   4  -4  13       52.08      -69.68     97.92 o 
   6  -4  13      741.40      888.64    179.94 o 
   8  -4  13       54.83       35.24    122.22 o 
  10  -4  13     1089.00     1061.22    280.40 o 
  12  -4  13      432.68      602.22    245.03 o 
  14  -4  13      142.62      197.58    209.66 o 
 -25  -3  13     1771.17     1728.15    283.85 o 
 -23  -3  13       49.04      118.20    156.16 o 
 -21  -3  13     4528.63     3786.74    370.13 o 
 -19  -3  13      978.35     1039.65    251.93 o 
 -17  -3  13     1674.17     1571.12    292.48 o 
 -15  -3  13     2156.92     2061.18    325.27 o 
 -13  -3  13     1680.81     1842.04    305.42 o 
 -11  -3  13     2676.40     2492.57    335.62 o 
  -9  -3  13     1898.01     2605.60    339.94 o 
  -7  -3  13     3291.61     3539.12    415.86 o 
  -5  -3  13      355.59      346.84    218.28 o 
  -3  -3  13       38.23        6.63     97.82 o 
  -1  -3  13      134.76      120.85    109.26 o 
   1  -3  13     1396.39     1683.89    198.31 o 
   3  -3  13      225.44      151.39    115.83 o 
   5  -3  13      171.68      254.88    129.54 o 
   7  -3  13      132.75      138.12    118.73 o 
   9  -3  13     2588.65     2802.62    265.80 o 
  11  -3  13      390.93      467.63    219.15 o 
  13  -3  13     3687.99     4290.61    441.74 o 
  15  -3  13      528.81      635.01    255.38 o 
  17  -3  13      817.41     1174.24    307.15 o 
 -26  -2  13     1545.85     1524.53    323.54 o 
 -24  -2  13      128.59      103.96    110.19 o 
 -22  -2  13     1246.17     1116.44    233.81 o 
 -20  -2  13      412.31      371.00    182.91 o 
 -18  -2  13     4031.61     3835.06    363.23 o 
 -16  -2  13     3922.01     3653.87    358.92 o 
 -14  -2  13     3205.51     3291.51    369.27 o 
 -12  -2  13     6315.83     6267.23    480.57 o 
 -10  -2  13      382.67      484.02    204.48 o 
  -8  -2  13      999.39     1148.36    262.29 o 
  -6  -2  13     1480.75     1391.66    282.13 o 
  -4  -2  13     3630.78     3852.54    239.63 o 
  -2  -2  13      616.76      561.57    131.34 o 
   0  -2  13     1414.20     1656.62    187.79 o 
   2  -2  13      475.73      524.71    133.52 o 
   4  -2  13      209.13      306.47    129.56 o 
   6  -2  13      686.83      922.05    166.72 o 
   8  -2  13     3023.57     3418.76    266.07 o 
  10  -2  13     1787.77     2066.42    232.15 o 
  12  -2  13     1439.22     1121.61    253.66 o 
  14  -2  13      914.49      857.60    257.97 o 
  16  -2  13      899.58     1393.39    310.60 o 
  18  -2  13      934.83      771.33    273.50 o 
 -27  -1  13      445.24      359.78    224.32 o 
 -25  -1  13      644.92      706.62    238.99 o 
 -23  -1  13     2181.07     2157.33    399.04 o 
 -21  -1  13      664.56      719.95    148.74 o 
 -19  -1  13     1564.48     1520.53    184.51 o 
 -17  -1  13      988.65     1215.48    144.30 o 
 -15  -1  13     1592.84     1635.70    160.66 o 
 -13  -1  13     1176.57     1478.19    198.78 o 
 -11  -1  13     1398.58     1430.77    196.08 o 
  -9  -1  13      285.19      333.90    192.40 o 
  -7  -1  13     1501.28     1610.81    285.58 o 
  -5  -1  13      123.80       64.71    159.61 o 
  -3  -1  13     1338.31     1346.48    167.25 o 
  -1  -1  13      812.52      794.76    136.66 o 
   1  -1  13      555.13      597.87    133.82 o 
   3  -1  13      716.83      830.82    148.24 o 
   5  -1  13      998.19      903.42    155.29 o 
   7  -1  13      347.43      314.35    127.31 o 
   9  -1  13       69.77       99.71    114.45 o 
  11  -1  13     1282.22     1567.56    202.76 o 
  13  -1  13      264.92      342.52    205.34 o 
  15  -1  13     1914.87     2228.56    341.66 o 
  17  -1  13      223.54      315.78    205.34 o 
 -26   0  13      237.22      362.37    211.38 o 
 -24   0  13     1713.17     1586.75    215.59 o 
 -22   0  13     1099.90     1121.53    139.67 o 
 -20   0  13     1969.35     1974.68    171.50 o 
 -18   0  13      225.53      292.47    103.41 o 
 -16   0  13     1943.80     1827.83    162.91 o 
 -14   0  13       26.30       27.94     76.90 o 
 -12   0  13      675.86      625.96    111.46 o 
 -10   0  13      408.36      386.49     95.30 o 
  -8   0  13      254.52      380.56     95.73 o 
  -6   0  13      352.40      549.48    118.96 o 
  -4   0  13     1735.25     1624.61    299.38 o 
  -2   0  13     4377.32     4624.50    421.90 o 
   0   0  13      885.49     1030.30    149.68 o 
   2   0  13     2251.98     2039.22    188.41 o 
   4   0  13       98.71       63.48     94.59 o 
   6   0  13       31.36      101.65    100.85 o 
   8   0  13      115.94      153.45    115.07 o 
  10   0  13      307.16      184.35    121.61 o 
  12   0  13       47.39       74.80    117.00 o 
  14   0  13      506.98      329.36    140.26 o 
  16   0  13      196.29      186.36    173.42 o 
  18   0  13      880.53      707.48    226.05 o 
 -27   1  13      370.23      408.09    168.33 o 
 -25   1  13      692.38      769.61    176.26 o 
 -23   1  13     2195.54     2086.22    230.47 o 
 -21   1  13      657.30      706.20    119.90 o 
 -19   1  13     1538.09     1490.56    153.79 o 
 -17   1  13      757.82      978.26    125.50 o 
 -15   1  13     1548.86     1610.80    155.82 o 
 -13   1  13     1184.58     1429.85    147.93 o 
 -11   1  13     1697.12     1529.20    148.33 o 
  -9   1  13      330.83      434.32     98.47 o 
  -7   1  13     1916.97     1950.22    155.62 o 
  -5   1  13       69.59       74.32     75.40 o 
  -3   1  13     1414.45     1339.00    168.87 o 
  -1   1  13     1316.03     1425.71    178.60 o 
   1   1  13      477.52      606.92     91.78 o 
   3   1  13      718.56      905.18    144.32 o 
   5   1  13      955.43      756.08    139.09 o 
   7   1  13      275.65      243.88    117.71 o 
   9   1  13      101.45      103.41    104.22 o 
  11   1  13     1176.37     1237.48    180.69 o 
  13   1  13      280.11      357.19    135.88 o 
  15   1  13     1928.66     2172.67    228.50 o 
  17   1  13      186.99      108.71    163.07 o 
 -26   2  13     1515.59     1465.25    212.14 o 
 -24   2  13      115.92       10.90    112.01 o 
 -22   2  13      979.91      928.17    167.16 o 
 -20   2  13      403.63      288.85    129.94 o 
 -18   2  13     4078.58     4234.42    215.43 o 
 -16   2  13     3978.92     3812.65    206.04 o 
 -14   2  13     3176.14     3088.07    208.48 o 
 -12   2  13     6508.63     5983.69    235.85 o 
 -10   2  13      283.33      298.20     92.08 o 
  -8   2  13     1057.52     1454.25    146.62 o 
  -6   2  13      968.25      740.57    105.03 o 
  -4   2  13     3628.61     4053.44    191.59 o 
  -2   2  13      761.03      774.08    109.60 o 
   0   2  13     1760.09     1871.82    186.52 o 
   2   2  13      566.53      504.53    124.79 o 
   4   2  13      111.63      170.98    102.95 o 
   6   2  13      611.51      795.99     96.17 o 
   8   2  13     2860.19     2852.49    149.08 o 
  10   2  13     1815.83     1782.92    256.25 o 
  12   2  13     1224.59     1025.44    174.31 o 
  14   2  13     1004.50      844.07    172.70 o 
  16   2  13      842.12      986.88    185.29 o 
  18   2  13      976.32      857.60    244.17 o 
 -25   3  13     1955.31     1837.13    229.35 o 
 -23   3  13       52.79      102.00    121.01 o 
 -21   3  13     4427.44     4093.55    287.54 o 
 -19   3  13      905.31      917.34    163.70 o 
 -17   3  13     1645.44     1707.29    161.42 o 
 -15   3  13     2205.15     1980.73    160.80 o 
 -13   3  13     1586.71     1886.47    156.43 o 
 -11   3  13     2794.82     2505.95    166.27 o 
  -9   3  13     1764.38     2284.90    163.95 o 
  -7   3  13     3486.11     3382.81    184.92 o 
  -5   3  13      254.60      387.05     96.01 o 
  -3   3  13       13.81       34.93     73.45 o 
  -1   3  13      203.05      229.61     81.93 o 
   1   3  13     1174.71     1213.18    162.61 o 
   3   3  13      298.90      195.85    109.25 o 
   5   3  13      111.65      176.67     85.86 o 
   7   3  13      117.50       79.10     75.29 o 
   9   3  13     2624.11     2402.27    138.42 o 
  11   3  13      331.31      258.73     81.89 o 
  13   3  13     3690.54     3632.20    177.92 o 
  15   3  13      483.54      581.21    157.48 o 
  17   3  13      817.32      848.70    177.82 o 
 -24   4  13      211.16      214.98    138.42 o 
 -22   4  13     1599.77     1467.75    208.95 o 
 -20   4  13       38.43       41.47    114.04 o 
 -18   4  13     1883.73     2042.81    218.98 o 
 -16   4  13      165.89      159.01     90.47 o 
 -14   4  13     4264.13     4093.83    249.54 o 
 -12   4  13      104.94      158.62     87.69 o 
 -10   4  13     1206.83     1275.98    142.36 o 
  -8   4  13      287.98      342.81     99.43 o 
  -6   4  13      458.27      436.40    101.48 o 
  -4   4  13      398.57      539.59    105.84 o 
  -2   4  13     3180.47     2755.77    170.72 o 
   0   4  13      894.64      824.67    114.80 o 
   2   4  13      509.22      373.41     93.18 o 
   4   4  13       48.52       40.93     99.30 o 
   6   4  13      778.79      852.94    125.70 o 
   8   4  13       87.32      156.87     87.08 o 
  10   4  13     1078.24     1077.86    132.26 o 
  12   4  13      435.39      356.52     88.45 o 
  14   4  13      110.78       95.15     77.33 o 
 -21   5  13      716.80      756.96    176.52 o 
 -19   5  13     1169.65     1258.11    197.95 o 
 -17   5  13       30.43       -1.32    112.96 o 
 -15   5  13     1420.32     1415.58    151.22 o 
 -13   5  13      551.74      586.04    116.40 o 
 -11   5  13      218.47      216.03     95.31 o 
  -9   5  13      281.73      245.66     97.45 o 
  -7   5  13      497.43      432.76    104.10 o 
  -5   5  13      142.83      115.80     84.99 o 
  -3   5  13      274.69      286.81     93.99 o 
  -1   5  13       46.22       13.00     79.54 o 
   1   5  13      556.96      543.08    107.61 o 
   3   5  13      954.17      902.54    121.01 o 
   5   5  13       18.00        7.72     64.55 o 
   7   5  13      369.06      311.36    100.99 o 
   9   5  13       88.93       96.54     88.60 o 
  11   5  13      189.84      194.50    100.78 o 
  13   5  13      371.19      390.75    113.81 o 
 -18   6  13      225.43      222.90    105.54 o 
 -16   6  13      293.04      301.92    104.97 o 
 -14   6  13      456.81      418.32    117.34 o 
 -12   6  13      393.63      334.38    107.12 o 
 -10   6  13        6.11       89.61     89.07 o 
  -8   6  13       13.43       10.24     84.64 o 
  -6   6  13      856.55     1017.73    134.74 o 
  -4   6  13      577.81      437.38    108.89 o 
  -2   6  13      903.66      925.77    132.99 o 
   0   6  13      367.43      261.08     98.91 o 
   2   6  13      268.94      229.18     95.25 o 
   4   6  13      542.10      460.87    112.36 o 
   6   6  13      233.03      273.73     88.33 o 
   8   6  13      270.35      155.13     95.52 o 
  10   6  13      569.88      496.81    112.36 o 
 -13   7  13      352.48      489.29    119.65 o 
 -11   7  13      184.46      239.21    105.05 o 
  -9   7  13      764.56      671.38    128.23 o 
  -7   7  13       30.49      -21.92     83.79 o 
  -5   7  13      232.57      275.56    104.01 o 
  -3   7  13       85.57      162.57     99.41 o 
  -1   7  13       82.10        6.98     85.02 o 
   1   7  13      859.97      777.93    126.93 o 
   3   7  13       21.59        7.09     87.04 o 
   5   7  13      516.90      666.34    111.41 o 
 -14  -6  14      448.72      422.76    270.91 o 
 -12  -6  14      385.67      288.17    251.93 o 
 -10  -6  14      317.32      562.53    305.42 o 
  -8  -6  14       39.68      136.32    243.30 o 
  -6  -6  14       45.41      131.14    226.91 o 
  -4  -6  14      127.90      150.12    249.34 o 
  -2  -6  14      462.62      483.16    279.54 o 
   0  -6  14      257.14      268.32    246.76 o 
   2  -6  14       59.54       84.55    218.28 o 
   4  -6  14      943.99      898.37    197.93 o 
 -17  -5  14     1408.89     1434.80    350.29 o 
 -15  -5  14       51.96      -19.84    181.18 o 
 -13  -5  14       59.99      -76.79    169.10 o 
 -11  -5  14       79.53      -91.45    169.97 o 
  -9  -5  14     1356.00     1768.70    375.31 o 
  -7  -5  14       86.91      235.54    232.95 o 
  -5  -5  14      229.34      334.76    246.76 o 
  -3  -5  14      656.15      846.39    317.50 o 
  -1  -5  14     1083.29     1335.58    356.33 o 
   1  -5  14      336.61      408.02    159.18 o 
   3  -5  14     2623.95     2940.70    280.53 o 
   5  -5  14       54.20       13.40    121.18 o 
   7  -5  14      936.98     1314.16    224.89 o 
   9  -5  14      609.36      499.55    257.97 o 
 -20  -4  14        2.17      -42.28    150.99 o 
 -18  -4  14      455.81      546.14    226.05 o 
 -16  -4  14      531.56      414.13    229.50 o 
 -14  -4  14      320.44      465.90    226.91 o 
 -12  -4  14      764.28      695.40    266.60 o 
 -10  -4  14      434.93      468.49    238.13 o 
  -8  -4  14      237.88      339.94    239.85 o 
  -6  -4  14      253.63       88.87    229.50 o 
  -4  -4  14     1186.63     1559.91    344.25 o 
  -2  -4  14      352.52      358.03    132.63 o 
   0  -4  14      760.79      728.31    160.67 o 
   2  -4  14      432.60      613.69    158.73 o 
   4  -4  14      207.94      442.74    155.26 o 
   6  -4  14     2034.69     2095.01    246.22 o 
   8  -4  14        8.63      -18.82    125.23 o 
  10  -4  14     1924.44     2401.12    362.37 o 
  12  -4  14       25.12       60.39    199.30 o 
 -23  -3  14      342.13      378.76    192.40 o 
 -21  -3  14      312.54      217.42    176.87 o 
 -19  -3  14      193.34      194.99    176.01 o 
 -17  -3  14        8.71      -65.57    149.26 o 
 -15  -3  14       39.02      -48.32    168.24 o 
 -13  -3  14      153.67      148.40    188.95 o 
 -11  -3  14      784.88     1002.55    264.87 o 
  -9  -3  14      274.64      352.88    217.42 o 
  -7  -3  14     4596.94     5638.27    512.49 o 
  -5  -3  14      638.11      654.85    272.64 o 
  -3  -3  14      595.79      617.20    146.16 o 
  -1  -3  14      456.15      482.16    142.41 o 
   1  -3  14      404.08      507.33    141.99 o 
   3  -3  14      449.30      390.37    139.49 o 
   5  -3  14      968.90      971.39    180.21 o 
   7  -3  14      272.21      154.01    133.72 o 
   9  -3  14      238.76      221.72    142.23 o 
  11  -3  14       24.09       -1.73    180.32 o 
  13  -3  14      576.80      630.69    251.93 o 
 -24  -2  14     1009.29     1070.71    239.85 o 
 -22  -2  14      265.55      296.80    176.01 o 
 -20  -2  14     1130.22     1065.53    255.38 o 
 -18  -2  14       97.80       75.92    143.22 o 
 -16  -2  14      944.63      991.33    241.58 o 
 -14  -2  14       62.74       69.02    173.42 o 
 -12  -2  14     1807.15     1823.92    320.09 o 
 -10  -2  14      590.06      665.20    232.95 o 
  -8  -2  14      337.22      160.48    188.09 o 
  -6  -2  14      232.34      247.62    197.58 o 
  -4  -2  14      399.27      476.68    136.38 o 
  -2  -2  14      773.17      898.96    279.97 o 
   0  -2  14      184.15      112.13    113.01 o 
   2  -2  14      411.06      339.84    132.72 o 
   4  -2  14     1031.15     1119.54    182.84 o 
   6  -2  14     1936.98     1933.02    221.47 o 
   8  -2  14      519.50      691.30    165.21 o 
  10  -2  14     1107.89     1101.08    192.22 o 
  12  -2  14      749.86      894.70    260.56 o 
  14  -2  14       67.59      113.02    193.26 o 
 -25  -1  14      102.12       39.69    169.97 o 
 -23  -1  14     1615.01     1801.95    209.16 o 
 -21  -1  14      886.41      707.42    153.56 o 
 -19  -1  14     1861.44     1820.47    281.27 o 
 -17  -1  14      727.26      896.67    179.10 o 
 -15  -1  14      767.44      979.51    184.97 o 
 -13  -1  14      279.81      429.29    152.57 o 
 -11  -1  14      201.89      239.85    190.67 o 
  -9  -1  14     2222.71     2379.55    324.41 o 
  -7  -1  14     1427.84     1287.27    271.78 o 
  -5  -1  14     1226.65     1435.67    295.93 o 
  -3  -1  14      247.47      437.43    216.56 o 
  -1  -1  14     1254.80      932.34    148.55 o 
   1  -1  14     3588.76     3793.30    262.28 o 
   3  -1  14     1670.42     2023.96    222.19 o 
   5  -1  14     1700.52     1581.10    269.62 o 
   7  -1  14      630.06      683.18    161.86 o 
   9  -1  14      482.31      364.76    168.67 o 
  11  -1  14     1568.70     1805.19    231.29 o 
  13  -1  14      951.85      715.24    235.54 o 
  15  -1  14     2180.04     2355.39    364.96 o 
 -24   0  14      257.77      260.56    201.89 o 
 -22   0  14     1065.25      932.08    140.44 o 
 -20   0  14     1722.29     1669.64    169.42 o 
 -18   0  14       11.58      -46.53     86.42 o 
 -16   0  14      971.41     1075.06    140.82 o 
 -14   0  14     2585.65     2901.94    197.06 o 
 -12   0  14     1183.55     1111.47    171.48 o 
 -10   0  14      371.05      439.16    201.89 o 
  -8   0  14       37.54      -69.89    141.50 o 
  -6   0  14      706.93      704.89    230.36 o 
  -4   0  14      733.57      846.39    248.48 o 
  -2   0  14      609.59      428.80    220.87 o 
   0   0  14       28.19      -73.34    159.61 o 
   2   0  14      317.08      322.71    121.97 o 
   4   0  14     4049.01     4091.55    269.44 o 
   6   0  14      487.38      526.31    146.89 o 
   8   0  14     5670.17     6120.68    327.09 o 
  10   0  14       54.58       74.83    115.47 o 
  12   0  14     1624.20     1837.36    225.53 o 
  14   0  14      382.13      257.97    191.54 o 
  16   0  14        2.00       25.88    164.79 o 
 -25   1  14       91.67       84.52    122.56 o 
 -23   1  14     1637.41     1676.37    365.39 o 
 -21   1  14      843.76      752.19    157.32 o 
 -19   1  14     1722.95     1742.14    166.23 o 
 -17   1  14      696.44      777.76    128.89 o 
 -15   1  14      693.87      762.64    122.10 o 
 -13   1  14      326.24      427.73    106.50 o 
 -11   1  14      133.38      115.13     85.03 o 
  -9   1  14     2026.21     2257.54    164.95 o 
  -7   1  14     1268.22     1005.18    156.09 o 
  -5   1  14     1166.63     1204.40    168.71 o 
  -3   1  14      240.03      378.76    209.66 o 
  -1   1  14     1343.56      899.88    253.66 o 
   1   1  14     3509.90     4047.30    420.17 o 
   3   1  14     1971.07     1798.03    296.80 o 
   5   1  14     1466.36     1473.04    189.54 o 
   7   1  14      830.99      928.68    158.88 o 
   9   1  14      496.10      516.45    153.11 o 
  11   1  14     1591.14     1723.03    213.71 o 
  13   1  14      942.39      813.85    168.17 o 
  15   1  14     2135.34     2012.87    303.70 o 
 -24   2  14     1059.82     1242.73    204.81 o 
 -22   2  14      208.66      315.36    139.35 o 
 -20   2  14     1050.57     1072.43    138.28 o 
 -18   2  14       68.67       67.48     86.24 o 
 -16   2  14      906.82      959.33    134.43 o 
 -14   2  14       84.71       73.05     87.32 o 
 -12   2  14     1779.22     1905.49    163.35 o 
 -10   2  14      530.93      504.64    113.90 o 
  -8   2  14      192.96      142.31     88.62 o 
  -6   2  14      202.72      153.97     86.23 o 
  -4   2  14      389.40      421.64    126.39 o 
  -2   2  14      970.45      925.59    157.15 o 
   0   2  14      166.01      167.73    106.10 o 
   2   2  14      359.46      223.07    116.09 o 
   4   2  14     1085.70     1071.57    268.32 o 
   6   2  14     2077.23     1938.67    336.48 o 
   8   2  14      506.73      417.37    131.51 o 
  10   2  14     1057.29     1218.77    179.33 o 
  12   2  14      707.53      859.80    169.35 o 
  14   2  14       64.32      122.65    117.81 o 
 -23   3  14      410.65      408.52    150.95 o 
 -21   3  14      292.58      256.64    134.63 o 
 -19   3  14      219.23      202.79    129.93 o 
 -17   3  14        0.62       18.15     84.55 o 
 -15   3  14       23.58      -23.50     78.49 o 
 -13   3  14      151.45      208.72     93.53 o 
 -11   3  14      697.72      921.26    132.11 o 
  -9   3  14      409.84      383.24    102.81 o 
  -7   3  14     4562.57     4657.31    224.80 o 
  -5   3  14      751.15      709.58    115.54 o 
  -3   3  14      622.17      582.60    111.62 o 
  -1   3  14      399.42      425.72    127.28 o 
   1   3  14      425.90      491.43    135.99 o 
   3   3  14      329.51      265.58    118.91 o 
   5   3  14      860.96      750.92    149.23 o 
   7   3  14      339.79      282.98     93.18 o 
   9   3  14      247.22      123.45     84.82 o 
  11   3  14       24.64       90.11    106.72 o 
  13   3  14      609.89      558.48    152.57 o 
 -20   4  14       14.04      -25.43    116.07 o 
 -18   4  14      458.92      503.82    151.19 o 
 -16   4  14      755.87      786.10    130.41 o 
 -14   4  14      425.94      500.24    111.56 o 
 -12   4  14      836.56      755.74    125.23 o 
 -10   4  14      537.26      532.67    114.66 o 
  -8   4  14      235.07      352.79    104.45 o 
  -6   4  14      364.69      264.59    100.26 o 
  -4   4  14     1070.98     1324.78    148.66 o 
  -2   4  14      275.96      195.72     88.43 o 
   0   4  14      720.26      788.02    153.55 o 
   2   4  14      453.70      515.20    142.62 o 
   4   4  14      194.04      197.64    120.88 o 
   6   4  14     2071.91     2101.09    170.54 o 
   8   4  14       22.05      -13.07     87.13 o 
  10   4  14     1845.78     1806.29    163.84 o 
  12   4  14       14.27       99.69     87.85 o 
 -17   5  14     1381.54     1555.17    206.04 o 
 -15   5  14       22.00       -0.01     85.76 o 
 -13   5  14       54.03       75.71     88.49 o 
 -11   5  14       61.40       34.69     86.78 o 
  -9   5  14     1470.50     1476.86    160.86 o 
  -7   5  14      102.37       73.20     85.24 o 
  -5   5  14      371.83      386.67    110.83 o 
  -3   5  14      646.84      712.12    120.41 o 
  -1   5  14     1026.01     1094.08    137.73 o 
   1   5  14      395.85      420.31    111.02 o 
   3   5  14     2546.09     2391.42    226.01 o 
   5   5  14       59.45       81.89    116.66 o 
   7   5  14      776.40      751.90    127.29 o 
   9   5  14      646.59      523.59    117.73 o 
 -14   6  14      446.27      443.76    121.91 o 
 -12   6  14      430.47      408.72    119.06 o 
 -10   6  14      265.01      327.01    109.99 o 
  -8   6  14       21.44       -1.95     88.40 o 
  -6   6  14       12.00       57.72     91.13 o 
  -4   6  14      139.87      144.36     96.99 o 
  -2   6  14      521.26      474.73    116.77 o 
   0   6  14      214.29      173.24     99.79 o 
   2   6  14       69.85       63.14     88.49 o 
   4   6  14      960.28     1023.14    178.57 o 
 -13  -5  15      287.51      345.11    238.13 o 
 -11  -5  15       42.08      106.12    201.89 o 
  -9  -5  15       60.16      192.40    254.52 o 
  -7  -5  15      124.88      174.28    222.60 o 
  -5  -5  15      303.60      344.25    280.40 o 
  -3  -5  15      340.22      362.37    284.72 o 
  -1  -5  15      374.11      604.81    307.15 o 
   1  -5  15      588.56      710.06    188.80 o 
   3  -5  15      371.11      431.91    169.86 o 
 -16  -4  15      170.88      266.60    227.77 o 
 -14  -4  15      598.15      704.03    272.64 o 
 -12  -4  15      367.59      342.52    245.89 o 
 -10  -4  15      483.69      611.71    263.15 o 
  -8  -4  15      298.86      350.29    257.97 o 
  -6  -4  15       95.52       26.75    218.28 o 
  -4  -4  15     1597.17     2147.46    409.82 o 
  -2  -4  15      167.64      288.17    247.62 o 
   0  -4  15     1056.12      917.33    178.52 o 
   2  -4  15      912.48     1001.68    193.16 o 
   4  -4  15       70.94       93.92    138.22 o 
   6  -4  15     1397.91     1539.84    235.33 o 
   8  -4  15      231.07      245.10    152.67 o 
 -19  -3  15      537.58      621.20    238.99 o 
 -17  -3  15       58.02      129.42    191.54 o 
 -15  -3  15      137.49      116.48    189.81 o 
 -13  -3  15       95.53      142.36    207.07 o 
 -11  -3  15      487.57      566.85    256.25 o 
  -9  -3  15      283.28      492.65    252.79 o 
  -7  -3  15     1017.30      925.76    309.74 o 
  -5  -3  15      244.33      297.66    242.44 o 
  -3  -3  15       17.50       30.53    107.89 o 
  -1  -3  15     2373.58     2317.23    229.83 o 
   1  -3  15      452.49      665.58    168.90 o 
   3  -3  15     3358.51     3777.60    295.41 o 
   5  -3  15      295.92      413.59    159.74 o 
   7  -3  15     1199.66     1323.65    216.35 o 
   9  -3  15      291.27      425.78    171.19 o 
 -20  -2  15      142.18      201.03    171.69 o 
 -18  -2  15       71.67       95.77    167.38 o 
 -16  -2  15       11.39      -62.12    141.50 o 
 -14  -2  15      676.73      840.35    269.19 o 
 -12  -2  15      129.87       65.57    173.42 o 
 -10  -2  15      100.34       57.81    176.01 o 
  -8  -2  15      830.95     1079.34    299.38 o 
  -6  -2  15      432.88      431.39    252.79 o 
  -4  -2  15     1886.75     2397.67    406.37 o 
  -2  -2  15     2592.38     2830.01    235.40 o 
   0  -2  15      537.67      641.03    153.85 o 
   2  -2  15     1563.57     1600.87    211.80 o 
   4  -2  15      663.33      671.98    231.23 o 
   6  -2  15     1513.11     1596.00    217.86 o 
   8  -2  15     1176.43     1351.09    212.02 o 
  10  -2  15      856.07     1154.79    205.59 o 
 -21  -1  15     1064.02     1238.95    260.56 o 
 -19  -1  15      334.60      449.51    203.62 o 
 -17  -1  15      538.01      510.77    217.42 o 
 -15  -1  15     1171.83     1055.18    257.97 o 
 -13  -1  15       20.52       57.81    176.87 o 
 -11  -1  15      272.24      196.71    204.48 o 
  -9  -1  15      548.30      646.22    251.07 o 
  -7  -1  15      682.30      874.00    265.74 o 
  -5  -1  15      963.42     1266.56    301.11 o 
  -3  -1  15      700.07      859.33    281.27 o 
  -1  -1  15      537.99      686.77    259.70 o 
   1  -1  15     4170.28     4153.70    277.56 o 
   3  -1  15      703.64      646.33    160.08 o 
   5  -1  15     1273.47     1747.22    223.00 o 
   7  -1  15      365.50      477.66    157.56 o 
   9  -1  15      119.74      156.48    133.77 o 
  11  -1  15      195.70       91.70    128.96 o 
 -22   0  15        9.26      -16.00     82.45 o 
 -20   0  15      800.16      807.74    142.59 o 
 -18   0  15      490.20      526.86    161.06 o 
 -16   0  15     2423.48     2475.35    256.60 o 
 -14   0  15      175.48      182.73    125.28 o 
 -12   0  15     2563.16     2878.23    357.19 o 
 -10   0  15        3.06       35.37    163.07 o 
  -8   0  15     1097.91     1454.65    299.38 o 
  -6   0  15      626.38      569.43    241.58 o 
  -4   0  15        5.45      139.77    193.26 o 
  -2   0  15     1275.11     1416.69    304.56 o 
   0   0  15      994.27      978.39    285.58 o 
   2   0  15      231.10      237.26    211.38 o 
   4   0  15     1093.12     1013.47    171.25 o 
   6   0  15        9.54       58.63    113.60 o 
   8   0  15      737.12      706.63    162.31 o 
  10   0  15      506.50      392.01    147.79 o 
  12   0  15      239.62      243.62    176.01 o 
 -21   1  15     1064.98     1124.38    151.19 o 
 -19   1  15      405.48      311.29    112.82 o 
 -17   1  15      618.63      630.29    128.47 o 
 -15   1  15     1207.71     1252.02    149.97 o 
 -13   1  15        6.68        2.91     85.93 o 
 -11   1  15      293.39      268.13    123.45 o 
  -9   1  15      509.20      738.54    234.68 o 
  -7   1  15      617.15      544.41    226.05 o 
  -5   1  15      902.88     1012.90    269.19 o 
  -3   1  15      680.50      586.69    238.13 o 
  -1   1  15      555.10      548.73    238.13 o 
   1   1  15     3633.95     3916.16    442.61 o 
   3   1  15      616.40      602.22    246.76 o 
   5   1  15     1632.04     2018.04    370.13 o 
   7   1  15      432.54      439.16    143.58 o 
   9   1  15      108.17      157.97    130.59 o 
  11   1  15      212.72      116.88    123.82 o 
 -20   2  15      146.29      124.36     93.82 o 
 -18   2  15       76.63      158.72     93.38 o 
 -16   2  15       13.20      -13.59     85.85 o 
 -14   2  15      665.66      788.03    132.93 o 
 -12   2  15      176.26      175.79     97.84 o 
 -10   2  15      123.68      103.42     92.75 o 
  -8   2  15     1051.59     1123.40    173.66 o 
  -6   2  15      455.47      440.69    132.78 o 
  -4   2  15     1845.33     2020.42    201.48 o 
  -2   2  15     2349.80     1986.98    324.41 o 
   0   2  15      579.95      688.50    236.40 o 
   2   2  15     1572.77     1534.89    296.80 o 
   4   2  15      663.98      598.77    248.48 o 
   6   2  15     1517.60     1175.11    294.21 o 
   8   2  15     1319.67     1238.95    299.38 o 
  10   2  15     1043.75     1146.63    289.03 o 
 -19   3  15      499.19      439.07    158.51 o 
 -17   3  15       96.29       84.80     94.10 o 
 -15   3  15      108.27      148.94     95.38 o 
 -13   3  15       42.96      102.68     94.10 o 
 -11   3  15      418.81      303.63    107.93 o 
  -9   3  15      159.02      242.31    100.91 o 
  -7   3  15     1134.39     1059.80    134.32 o 
  -5   3  15      221.31      184.80    118.36 o 
  -3   3  15       13.04       -7.25    100.53 o 
  -1   3  15     2417.59     2394.35    226.03 o 
   1   3  15      442.99      458.62    137.66 o 
   3   3  15     3400.31     3569.59    352.01 o 
   5   3  15      300.54      322.68    213.97 o 
   7   3  15     1221.98     1418.41    325.27 o 
   9   3  15      246.92      510.77    272.64 o 
 -16   4  15      172.22      168.74    100.45 o 
 -14   4  15      615.84      521.72    118.78 o 
 -12   4  15      320.17      266.28    106.25 o 
 -10   4  15      519.21      401.66    109.16 o 
  -8   4  15      362.36      338.21    105.35 o 
  -6   4  15      124.76       80.31     87.27 o 
  -4   4  15     1487.59     1683.55    164.31 o 
  -2   4  15      221.98      237.19    130.93 o 
   0   4  15     1036.79      965.03    168.48 o 
   2   4  15     1040.56     1129.44    179.47 o 
   4   4  15       48.87       65.83    105.56 o 
   6   4  15     1298.13     1261.70    265.30 o 
   8   4  15      276.96      247.67    103.62 o 
 -13   5  15      268.54      172.40    100.66 o 
 -11   5  15       48.19       57.99     93.15 o 
  -9   5  15       59.97      141.17     99.09 o 
  -7   5  15      133.66      122.12    102.77 o 
  -5   5  15      358.14      331.80    107.63 o 
  -3   5  15      372.57      354.64    113.03 o 
  -1   5  15      443.04      302.40    138.39 o 
   1   5  15      691.31      659.12    160.28 o 
   3   5  15      436.49      408.23    145.47 o 
 -10  -4  16      507.28      389.11    265.74 o 
  -8  -4  16      678.16      594.46    299.38 o 
  -6  -4  16      144.62      274.36    249.34 o 
  -4  -4  16     1409.21     1824.78    409.82 o 
  -2  -4  16       44.76       -3.45    230.36 o 
   0  -4  16      574.51      605.61    172.58 o 
 -15  -3  16      418.19      388.25    245.03 o 
 -13  -3  16      440.81      414.13    245.89 o 
 -11  -3  16      706.00      691.09    282.99 o 
  -9  -3  16      112.59     -152.71    175.14 o 
  -7  -3  16      732.92      939.57    322.68 o 
  -5  -3  16      937.52     1232.05    351.15 o 
  -3  -3  16       62.87      -80.24    200.16 o 
  -1  -3  16      640.05      790.66    175.95 o 
   1  -3  16      326.67      379.27    145.31 o 
   3  -3  16      333.42      454.94    166.29 o 
   5  -3  16      477.56      352.87    161.82 o 
 -16  -2  16       33.30      119.93    183.77 o 
 -14  -2  16      222.06      326.99    231.23 o 
 -12  -2  16       56.35      157.89    194.99 o 
 -10  -2  16      263.96      333.90    240.72 o 
  -8  -2  16      534.69      470.22    255.38 o 
  -6  -2  16     1253.84     1185.46    321.82 o 
  -4  -2  16     1022.86     1355.43    336.48 o 
  -2  -2  16      296.13      151.85    245.03 o 
   0  -2  16      938.71     1302.80    351.15 o 
   2  -2  16      188.08      178.72    129.20 o 
   4  -2  16       74.97      104.72    127.34 o 
   6  -2  16        9.64      -41.10    121.94 o 
 -17  -1  16       28.76       48.32    168.24 o 
 -15  -1  16      859.07      711.79    263.15 o 
 -13  -1  16      508.74      639.32    255.38 o 
 -11  -1  16      135.41      133.73    210.52 o 
  -9  -1  16     1654.73     1932.63    370.13 o 
  -7  -1  16     1630.79     1547.83    331.31 o 
  -5  -1  16      991.30     1038.79    304.56 o 
  -3  -1  16      841.97      844.66    296.80 o 
  -1  -1  16      618.66      601.36    288.17 o 
   1  -1  16     1919.31     2082.75    403.78 o 
   3  -1  16      650.06      857.60    302.84 o 
   5  -1  16     1292.81     1419.04    209.52 o 
   7  -1  16      570.45      529.41    170.57 o 
 -18   0  16        7.99       19.83    148.40 o 
 -16   0  16     1093.35      985.29    267.46 o 
 -14   0  16        3.70      123.38    176.87 o 
 -12   0  16      653.33      815.33    263.15 o 
 -10   0  16      646.51      575.47    232.95 o 
  -8   0  16       47.89       26.75    188.09 o 
  -6   0  16     2410.85     2797.13    399.47 o 
  -4   0  16      420.09      514.22    262.29 o 
  -2   0  16     2659.79     3472.69    460.72 o 
   0   0  16      151.68      222.60    229.50 o 
   2   0  16     2281.36     2290.68    392.57 o 
   4   0  16       93.80       12.94    194.13 o 
   6   0  16      608.42      880.90    299.38 o 
   8   0  16      744.56      651.03    171.87 o 
 -17   1  16       32.78       62.21    116.61 o 
 -15   1  16      912.69      723.46    173.76 o 
 -13   1  16      501.01      772.19    238.13 o 
 -11   1  16      129.60      152.71    185.50 o 
  -9   1  16     1516.32     1754.89    339.07 o 
  -7   1  16     1837.70     1715.21    316.64 o 
  -5   1  16     1163.06      892.98    267.46 o 
  -3   1  16      759.36      853.29    276.95 o 
  -1   1  16      544.25      517.67    261.42 o 
   1   1  16     1719.11     1986.98    371.86 o 
   3   1  16      635.27      706.62    267.46 o 
   5   1  16     1178.81     1559.91    345.11 o 
   7   1  16      667.46      626.38    277.82 o 
 -16   2  16       37.84       54.28     94.96 o 
 -14   2  16      243.18      261.63    113.46 o 
 -12   2  16       70.63       82.69    110.72 o 
 -10   2  16      245.89      249.04    131.09 o 
  -8   2  16      741.33      645.36    239.85 o 
  -6   2  16     1402.17     1499.51    305.42 o 
  -4   2  16      884.21      829.13    264.87 o 
  -2   2  16      280.23      398.60    234.68 o 
   0   2  16      897.54      860.19    295.93 o 
   2   2  16      181.99      285.58    215.70 o 
   4   2  16       70.09      168.24    213.11 o 
   6   2  16        5.73      -75.06    186.36 o 
 -15   3  16      448.42      375.32    120.64 o 
 -13   3  16      376.49      533.73    126.93 o 
 -11   3  16      649.02      681.52    134.75 o 
  -9   3  16      127.25      143.09    125.90 o 
  -7   3  16      839.55      818.96    170.37 o 
  -5   3  16      872.98     1070.81    177.42 o 
  -3   3  16       64.94       -7.46    117.34 o 
  -1   3  16      677.94      628.10    252.79 o 
   1   3  16      369.01      404.64    232.95 o 
   3   3  16      388.43      296.80    212.24 o 
   5   3  16      436.95      345.11    231.23 o 
 -10   4  16      466.78      534.10    125.72 o 
  -8   4  16      637.62      670.60    139.35 o 
  -6   4  16      160.18      179.14    130.55 o 
  -4   4  16     1423.02     1608.61    218.89 o 
  -2   4  16       69.93       89.12    125.36 o 
   0   4  16      635.81      527.12    153.78 o 
  -8  -2  17      854.18      974.08    320.09 o 
  -6  -2  17     1023.83      890.39    320.09 o 
  -4  -2  17      721.93     1040.51    348.56 o 
  -2  -2  17      714.10      773.05    316.64 o 
 -11  -1  17      251.16      257.11    240.72 o 
  -9  -1  17      882.36     1038.79    322.68 o 
  -7  -1  17       55.46      277.82    235.54 o 
  -5  -1  17      417.24      425.35    272.64 o 
  -3  -1  17       15.05      133.73    232.95 o 
  -1  -1  17      181.16      309.74    240.72 o 
   1  -1  17       77.53       58.67    223.46 o 
 -12   0  17      274.15      301.97    221.73 o 
 -10   0  17     1356.06     1532.30    333.90 o 
  -8   0  17        0.21      -22.43    182.05 o 
  -6   0  17     1028.48     1140.60    309.74 o 
  -4   0  17      130.02      344.25    241.58 o 
  -2   0  17      104.53      167.38    236.40 o 
   0   0  17      424.15      543.55    287.31 o 
 -11   1  17      302.65      277.82    214.83 o 
  -9   1  17      932.88     1069.85    296.80 o 
  -7   1  17       76.57      114.75    202.75 o 
  -5   1  17      555.14      553.90    264.87 o 
  -3   1  17       18.09      -98.36    183.77 o 
  -1   1  17      224.78      280.40    242.44 o 
   1   1  17       63.64       44.00    199.30 o 
  -8   2  17      721.74      823.09    271.78 o 
  -6   2  17      969.53      970.63    282.13 o 
  -4   2  17      709.86      899.88    290.76 o 
  -2   2  17      754.34      674.69    280.40 o 
                                                 
